# Supplementary material for: Analysis of Cytotoxic Granules and Constitutively Produced Extracellular Vesicles from Large Granular Lymphocytic Leukemia Cell Lines
Source: Cells. 2024 Aug 6;13(16):1310. doi: 10.3390/cells13161310 (PMC11353062; doi:10.3390/cells13161310)
Supplement: Supplementary file 1 [file cells-13-01310-s001.zip]

Archive with 1 entries (1 files):
- cells-3132588-supplementary.xlsx
