# Supplementary material for: Analysis of Cytotoxic Granules and Constitutively Produced Extracellular Vesicles from Large Granular Lymphocytic Leukemia Cell Lines
Source: Cells. 2024 Aug 6;13(16):1310. doi: 10.3390/cells13161310 (PMC11353062; doi:10.3390/cells13161310)
Supplement: Supplementary file 1 [file cells-13-01310-s001.zip › cells-3132588-supplementary.xlsx]

## Sheet: Overview
Supplementary Table - S1				List of high confidence protein identifications
Supplementary Table - S2				Results of statistical Welch t-test with Benjamini-Hochberg FDR, q = 0.01
Supplementary Table - S3				Results of Fisher exact test with Benjamini-Hochberg FDR, q = 0.05
Supplementary Table - S4				Results of 1D annotation enrichment analysis with Benjamini-Hochberg FDR, q = 0.05
Supplementary Table - S5				Results of Fisher exact test with Benjamini-Hochberg FDR, q = 0.05 (selected EV proteins)

## Sheet: S1-Identified proteins
Protein FDR Confidence: Combined	Master	Accession	Description	Exp. q-value: Combined	Sum PEP Score	Coverage [%]	# Peptides	# PSMs	# Unique Peptides	# Protein Groups	# AAs	MW [kDa]	calc. pI	Score Sequest HT: Sequest HT	# Peptides (by Search Engine): Sequest HT	# Razor Peptides	Abundance Ratio: (NKL) / (MOTN-)	Abundance Ratio Adj. P-Value: (NKL) / (MOTN-)	Abundance Ratio Variability [%]: (NKL) / (MOTN-)	Abundances (Grouped): MOTN-	Abundances (Grouped): NKL	Abundances (Grouped) CV [%]: MOTN-	Abundances (Grouped) CV [%]: NKL	Abundance: F1: Sample, R1, MOTN-	Abundance: F2: Sample, R2, MOTN-	Abundance: F3: Sample, R3, MOTN-	Abundance: F4: Sample, R1, NKL	Abundance: F5: Sample, R2, NKL	Abundance: F6: Sample, R3, NKL	Found in Sample: [S1] F1: Sample, R1, MOTN-	Found in Sample: [S2] F2: Sample, R2, MOTN-	Found in Sample: [S3] F3: Sample, R3, MOTN-	Found in Sample: [S4] F4: Sample, R1, NKL	Found in Sample: [S5] F5: Sample, R2, NKL	Found in Sample: [S6] F6: Sample, R3, NKL	Modifications
High	Master Protein	P26038	Moesin OS=Homo sapiens OX=9606 GN=MSN PE=1 SV=3	0	719.782	63	46	719	31	1	577	67.8	6.4	2231.69	46	19	3.521	0.167086	28.37	46.8	153.2	2.34	1.98	1.10915e+09	8.84954e+08	7.89211e+08	5.2825e+09	4.16153e+09	3.91017e+09	High	High	High	High	High	High
High	Master Protein	P21333	Filamin-A OS=Homo sapiens OX=9606 GN=FLNA PE=1 SV=4	0	687.135	37	69	375	69	1	2647	280.6	6.06	1342.18	69	0	1.341	0.888388	16.25	89.4	110.6	6.49	6.78	318382742	2.39031e+08	2.09156e+08	4.69828e+08	4.24864e+08	4.10519e+08	High	High	High	High	High	High
High	Master Protein	P08575	Receptor-type tyrosine-protein phosphatase C OS=Homo sapiens OX=9606 GN=PTPRC PE=1 SV=3	0	673.256	34	42	523	42	1	1306	147.4	6.15	1809.67	42	0	0.667	0.941464	11.2	119.5	80.5	1.06	1.8	1.6945e+09	1.35795e+09	1.26519e+09	1.65096e+09	1.33061e+09	1.30386e+09	High	High	High	High	High	High
High	Master Protein	P35579	Myosin-9 OS=Homo sapiens OX=9606 GN=MYH9 PE=1 SV=4	0	665.768	37	62	357	62	1	1960	226.4	5.6	1232.62	62	0	1.382	0.876741	27.22	83.9	116.1	1.31	3.15	2.57888e+08	2.05285e+08	1.88422e+08	5.28651e+08	4.0371e+08	3.88513e+08	High	High	High	High	High	High
High	Master Protein	Q00610	Clathrin heavy chain 1 OS=Homo sapiens OX=9606 GN=CLTC PE=1 SV=5	0	642.504	40	54	334	54	1	1675	191.5	5.69	1293.7	54	0	0.984	0.969935	17.66	99.8	100.2	2.56	7.43	4.76872e+08	3.98074e+08	3.74201e+08	6.40115e+08	5.74615e+08	5.70028e+08	High	High	High	High	High	High
High	Master Protein	P08133	Annexin A6 OS=Homo sapiens OX=9606 GN=ANXA6 PE=1 SV=3	0	601.723	69	45	451	45	1	673	75.8	5.6	1607.36	45	0	0.574	0.902836	6.13	128	72	1.69	2	2.23474e+09	1.81183e+09	1.6139e+09	1.86587e+09	1.45886e+09	1.38931e+09	High	High	High	High	High	High
High	Master Protein	P49327	Fatty acid synthase OS=Homo sapiens OX=9606 GN=FASN PE=1 SV=3	0	575.39	35	65	327	65	1	2511	273.3	6.44	1115.2	65	0	0.289	0.406006	1.48	159	41	1.24	1.51	629499576	5.01324e+08	4.66543e+08	2.39032e+08	1.88691e+08	1.79223e+08	High	High	High	High	High	High
High	Master Protein	P06733	Alpha-enolase OS=Homo sapiens OX=9606 GN=ENO1 PE=1 SV=2	0	534.174	62	26	480	25	1	434	47.1	7.39	1860.26	26	1	0.399	0.665426	3.51	143.7	56.3	1.03	1.42	2.76405e+09	2.2258e+09	2.07668e+09	1.5724e+09	1.24228e+09	1.20403e+09	High	High	High	High	High	High
High	Master Protein	P05023	Sodium/potassium-transporting ATPase subunit alpha-1 OS=Homo sapiens OX=9606 GN=ATP1A1 PE=1 SV=1	0	514.664	40	37	349	23	1	1023	112.8	5.49	1250.02	37	19	0.503	0.845986	3.29	132.1	67.9	2.21	3.36	1.43841e+09	1.14184e+09	1.0267e+09	1.05823e+09	8.4324e+08	7.6178e+08	High	High	High	High	High	High
High	Master Protein	B0I1T2	Unconventional myosin-Ig OS=Homo sapiens OX=9606 GN=MYO1G PE=1 SV=2	0	506.458	48	39	329	38	1	1018	116.4	8.73	1126.36	39	1	2.69	0.349949	19.81	47.2	152.8	3.68	2.37	3.62669e+08	2.74877e+08	2.59544e+08	1.62785e+09	1.29441e+09	1.28554e+09	High	High	High	High	High	High
High	Master Protein	P15311	Ezrin OS=Homo sapiens OX=9606 GN=EZR PE=1 SV=4	0	498.147	48	37	505	22	1	586	69.4	6.27	1533.46	37	2	3.44	0.179705	36.52	48.4	151.6	5.1	3.87	2.18842e+08	1.65412e+08	1.48328e+08	9.69671e+08	7.45507e+08	6.91782e+08	High	High	High	High	High	High
High	Master Protein	P04406	Glyceraldehyde-3-phosphate dehydrogenase OS=Homo sapiens OX=9606 GN=GAPDH PE=1 SV=3	0	495.587	66	17	558	17	1	335	36	8.46	2166.09	17	0	0.625	0.924503	8.99	123.4	76.6	2.01	4.14	2.08101e+09	1.76201e+09	1.60205e+09	1.81663e+09	1.56457e+09	1.51314e+09	High	High	High	High	High	High
High	Master Protein	O43707	Alpha-actinin-4 OS=Homo sapiens OX=9606 GN=ACTN4 PE=1 SV=2	0	492.843	47	36	227	36	1	911	104.8	5.44	877.53	36	0	2.347	0.46363	20.64	59.7	140.3	5.41	0.44	1.35249e+08	1.01501e+08	9.12957e+07	4.2354e+08	3.43035e+08	3.22836e+08	High	High	High	High	High	High
High	Master Protein	P60709	Actin, cytoplasmic 1 OS=Homo sapiens OX=9606 GN=ACTB PE=1 SV=1	0	477.681	60	21	1072	7	1	375	41.7	5.48	3793.06	21	18	1.907	0.610012	17.31	68.7	131.3	2	1.34	5.04198e+09	4.05442e+09	3.61369e+09	1.38948e+10	1.11365e+10	1.03973e+10	High	High	High	High	High	High
High	Master Protein	P23634	Plasma membrane calcium-transporting ATPase 4 OS=Homo sapiens OX=9606 GN=ATP2B4 PE=1 SV=2	0	477.296	30	34	212	21	1	1241	137.8	6.6	839.01	34	15	0.197	0.142756	1.06	167.9	32.1	0.54	4.21	4.49063e+08	3.64655e+08	3.31234e+08	1.25178e+08	1.00428e+08	8.89206e+07	High	High	High	High	High	High
High	Master Protein	P14618	Pyruvate kinase PKM OS=Homo sapiens OX=9606 GN=PKM PE=1 SV=4	0	472.021	55	28	509	28	1	531	57.9	7.84	1956.78	28	0	0.455	0.775111	5.2	135.7	64.3	1.38	2.63	1.9171e+09	1.57613e+09	1.46823e+09	1.34959e+09	1.03902e+09	1.0168e+09	High	High	High	High	High	High
High	Master Protein	P08238	Heat shock protein HSP 90-beta OS=Homo sapiens OX=9606 GN=HSP90AB1 PE=1 SV=4	0	427.17	43	36	363	18	1	724	83.2	5.03	1153.23	36	19	0.492	0.831294	5.89	133.6	66.4	0.63	2.03	1.42011e+09	1.14463e+09	1.04847e+09	1.04384e+09	8.19234e+08	7.73409e+08	High	High	High	High	High	High
High	Master Protein	Q9Y490	Talin-1 OS=Homo sapiens OX=9606 GN=TLN1 PE=1 SV=3	0	422.317	26	49	234	49	1	2541	269.6	6.07	825.02	49	0	0.998	0.959497	21.35	96.1	103.9	4.93	1.81	1.29858e+08	1.01657e+08	8.77284e+07	1.97913e+08	154833200	1.49755e+08	High	High	High	High	High	High
High	Master Protein	P13746	HLA class I histocompatibility antigen, A-11 alpha chain OS=Homo sapiens OX=9606 GN=HLA-A PE=1 SV=1	0	408.358	47	19	547	7	1	365	40.9	6.15	1970.26	19	13	1.246	0.906231	49.31	87.2	112.8	4.24	4.96	2.31855e+09	1.95906e+09	1.88071e+09	4.24338e+09	3.64106e+09	3.60125e+09	High	Peak Found	Peak Found	High	High	High
High	Master Protein	P01892	HLA class I histocompatibility antigen, A-2 alpha chain OS=Homo sapiens OX=9606 GN=HLA-A PE=1 SV=1	0	389.369	44	16	942	5	1	365	40.9	6.99	3673.32	16	7	0.427	0.719045	4.68	142.5	57.5	1.18	2	2.18702e+09	1.81864e+09	1.66604e+09	1.27921e+09	1.07979e+09	1.00004e+09	High	High	High	High	High	High
High	Master Protein	P02769	Serum albumin OS=Bos taurus OX=9913 GN=ALB PE=1 SV=4	0	379.21	46	32	2620	32	1	607	69.2	6.18	8109.96	32	0	0.837	0.995104	12.54	106.8	93.2	1.3	1.59	2.93771e+10	2.42089e+10	2.24758e+10	3.6474e+10	3.04264e+10	2.88089e+10	High	High	High	High	High	High
High	Master Protein	P04264	Keratin, type II cytoskeletal 1 OS=Homo sapiens OX=9606 GN=KRT1 PE=1 SV=6	0	373.908	50	33	277	30	1	644	66	8.12	1036.82	33	3	0.368	0.593532	3.25	145.7	54.3	2.51	6.96	1.18949e+09	1.01764e+09	9.21585e+08	5.9281e+08	5.46717e+08	5.12263e+08	High	High	High	High	High	High
High	Master Protein	P11142	Heat shock cognate 71 kDa protein OS=Homo sapiens OX=9606 GN=HSPA8 PE=1 SV=1	0	372.196	49	25	278	22	1	646	70.9	5.52	1025.02	25	3	0.707	0.951667	9.28	117.4	82.6	2.78	1.61	1.05213e+09	8.50181e+08	7.44413e+08	1.06101e+09	8.4093e+08	8.21907e+08	High	High	High	High	High	High
High	Master Protein	O75083	WD repeat-containing protein 1 OS=Homo sapiens OX=9606 GN=WDR1 PE=1 SV=4	0	357.839	49	22	173	22	1	606	66.2	6.65	724.37	22	0	3.372	0.191939	25.5	44.9	155.1	2.79	4.45	1.05962e+08	8.17448e+07	7.6704e+07	5.32771e+08	3.95354e+08	3.94371e+08	High	High	High	High	High	High
High	Master Protein	P08195	4F2 cell-surface antigen heavy chain OS=Homo sapiens OX=9606 GN=SLC3A2 PE=1 SV=3	0	356.108	43	27	272	27	1	630	68	5.01	1001.92	27	0	0.516	0.865939	7.1	129.6	70.4	1	6.62	1.08683e+09	8.69488e+08	7.99e+08	9.37731e+08	6.77181e+08	6.46384e+08	High	High	High	High	High	High
High	Master Protein	P46940	Ras GTPase-activating-like protein IQGAP1 OS=Homo sapiens OX=9606 GN=IQGAP1 PE=1 SV=1	0	352.837	32	42	169	39	1	1657	189.1	6.48	580.71	42	3	1.992	0.582934	20.65	63.5	136.5	1.8	1.62	104328987	8.4964e+07	80175695	3.24274e+08	2.58025e+08	2.5245e+08	High	High	High	High	High	High
High	Master Protein	P35241	Radixin OS=Homo sapiens OX=9606 GN=RDX PE=1 SV=1	0	349.402	47	32	393	15	1	583	68.5	6.37	1202.2	32	0	1.158	0.924503	25.52	94.9	105.1	0.66	0.95	5.35631e+07	4.41248e+07	3.98384e+07	8.71495e+07	6.96376e+07	6.58154e+07	High	High	High	High	High	High
High	Master Protein	Q13576	Ras GTPase-activating-like protein IQGAP2 OS=Homo sapiens OX=9606 GN=IQGAP2 PE=1 SV=4	0	339.415	30	40	115	38	1	1575	180.5	5.64	414	40	0	6.082	0.0172872	30.49	23.1	176.9	1.32	4.97	1.74167e+07	1.45396e+07	1.32814e+07	2.10447e+08	1.60147e+08	1.4675e+08	High	High	High	High	High	High
High	Master Protein	P13639	Elongation factor 2 OS=Homo sapiens OX=9606 GN=EEF2 PE=1 SV=4	0	333.15	38	28	243	27	1	858	95.3	6.83	740.7	28	1	0.658	0.936721	9.16	121.9	78.1	3.43	5.1	4.64269e+08	3.70463e+08	3.23527e+08	442819765	3.41398e+08	3.07276e+08	High	High	High	High	High	High
High	Master Protein	P35908	Keratin, type II cytoskeletal 2 epidermal OS=Homo sapiens OX=9606 GN=KRT2 PE=1 SV=2	0	333.064	59	29	207	23	1	639	65.4	8	765.71	29	4	0.27	0.350899	1.44	157.8	42.2	0.35	1.15	4.14652e+08	3.40355e+08	3.10964e+08	1.61142e+08	1.29746e+08	1.25733e+08	High	High	High	High	High	High
High	Master Protein	P13796	Plastin-2 OS=Homo sapiens OX=9606 GN=LCP1 PE=1 SV=6	0	331.886	56	30	212	29	1	627	70.2	5.43	762	30	1	1.113	0.933551	19.93	95.4	104.6	1.13	2.97	4.77873e+08	3.97654e+08	3.56645e+08	791213619	606293131	5.83161e+08	High	High	High	High	High	High
High	Master Protein	P13645	Keratin, type I cytoskeletal 10 OS=Homo sapiens OX=9606 GN=KRT10 PE=1 SV=6	0	324.118	48	31	215	27	1	584	58.8	5.21	686.12	31	5	0.3	0.44503	2.81	155.2	44.8	1.46	2.97	9.01212e+08	7.15115e+08	6.57455e+08	3.67893e+08	3.12761e+08	2.80632e+08	High	High	High	High	High	High
High	Master Protein	P05534	HLA class I histocompatibility antigen, A-24 alpha chain OS=Homo sapiens OX=9606 GN=HLA-A PE=1 SV=2	0	314.094	36	15	498	3	1	365	40.7	6.34	1826.14	15	0	1.12	0.931797	33.03	62.4	137.6	1.85	47.86	10216425	8197751	7341734	6.85337e+07	2.59798e+07	2.44887e+07	Peak Found	Peak Found	Peak Found	High	High	High
High	Master Protein	P07900	Heat shock protein HSP 90-alpha OS=Homo sapiens OX=9606 GN=HSP90AA1 PE=1 SV=5	0	310.577	40	33	285	17	1	732	84.6	5.02	877.78	33	0	0.59	0.912615	6.43	124.2	75.8	3.22	6.2	1.90965e+08	1.46613e+08	1.35692e+08	1.62458e+08	117463903	1.23298e+08	High	High	High	High	High	High
High	Master Protein	P02786	Transferrin receptor protein 1 OS=Homo sapiens OX=9606 GN=TFRC PE=1 SV=2	0	309.632	51	34	201	34	1	760	84.8	6.61	661.53	34	0	0.079	0.00180826	0.15	186.3	13.7	1.19	5.19	1.10398e+09	8.80602e+08	8.20075e+08	1.22035e+08	9.49902e+07	8.4551e+07	High	High	High	High	High	High
High	Master Protein	P35527	Keratin, type I cytoskeletal 9 OS=Homo sapiens OX=9606 GN=KRT9 PE=1 SV=3	0	297.439	53	20	178	19	1	623	62	5.24	712.05	20	0	0.438	0.743875	5.02	140	60	1.05	5.63	3.53092e+08	2.94104e+08	2.66454e+08	2.36389e+08	1.71518e+08	1.70123e+08	High	High	High	High	High	High
High	Master Protein	P07437	Tubulin beta chain OS=Homo sapiens OX=9606 GN=TUBB PE=1 SV=2	0	295.417	51	20	277	5	1	444	49.6	4.89	1086.45	20	2	0.862	0.996144	11.28	104.9	95.1	1.78	4.3	1.42234e+08	1.19592e+08	1.09458e+08	1.92207e+08	1.52861e+08	1.57142e+08	High	High	High	High	High	High
High	Master Protein	P68371	Tubulin beta-4B chain OS=Homo sapiens OX=9606 GN=TUBB4B PE=1 SV=1	0	275.202	51	20	254	3	1	445	49.8	4.89	960.28	20	23	0.987	0.969692	25.58	100.5	99.5	3.26	1.06	4.02884e+08	3.50697e+08	3.12346e+08	5.90909e+08	4.89364e+08	4.60831e+08	High	High	High	High	High	High
High	Master Protein	P11166	Solute carrier family 2, facilitated glucose transporter member 1 OS=Homo sapiens OX=9606 GN=SLC2A1 PE=1 SV=2	0	271.845	26	14	180	13	1	492	54	8.72	709.93	14	1	0.81	0.985767	24.95	114.9	85.1	1.3	6.15	7.14645e+08	5.67917e+08	5.26167e+08	8.1691e+08	5.87469e+08	5.80966e+08	High	High	High	High	High	High
High	Master Protein	P13612	Integrin alpha-4 OS=Homo sapiens OX=9606 GN=ITGA4 PE=1 SV=3	0	268.406	28	25	244	25	1	1032	114.8	6.48	871.49	25	0	1.384	0.876741	18.1	80.4	119.6	1.16	0.17	795906990	6.39893e+08	5.79999e+08	1.69386e+09	1.36985e+09	1.29812e+09	High	High	High	High	High	High
High	Master Protein	P07355	Annexin A2 OS=Homo sapiens OX=9606 GN=ANXA2 PE=1 SV=2	0	267.227	56	24	182	24	1	339	38.6	7.75	638.11	24	0	0.553	0.891763	5.87	128	72	1.17	0.61	8.28767e+08	6.83744e+08	6.32561e+08	681181910	549998511	5.27441e+08	High	High	High	High	High	High
High	Master Protein	P13637	Sodium/potassium-transporting ATPase subunit alpha-3 OS=Homo sapiens OX=9606 GN=ATP1A3 PE=1 SV=3	0	264.057	25	21	164	7	1	1013	111.7	5.38	580.31	21	0	1.321	0.891763	18.46	86.4	113.6	2.83	10.04	1.14907e+07	9.86493e+06	8.98185e+06	1.93249e+07	1.89183e+07	1.75891e+07	High	High	High	High	High	High
High	Master Protein	Q09666	Neuroblast differentiation-associated protein AHNAK OS=Homo sapiens OX=9606 GN=AHNAK PE=1 SV=2	0	263.44	22	44	155	44	1	5890	628.7	6.15	459.76	44	0	0.777	0.978291	29	115.9	84.1	6.63	9.47	6.17206e+07	4.56104e+07	4.06769e+07	6.51091e+07	4.76282e+07	4.14472e+07	High	High	High	High	High	High
High	Master Protein	Q07000	HLA class I histocompatibility antigen, Cw-15 alpha chain OS=Homo sapiens OX=9606 GN=HLA-C PE=1 SV=1	0	255.301	39	12	301	3	1	366	40.8	6.33	1264.31	12	0	2.894	0.296868	33.41	34.7	165.3	12.98	20.08	8.5209e+06	6.96839e+06	7.90735e+06	5.37654e+07	4.76575e+07	5.98726e+07	High	High	High	High	High	High
High	Master Protein	P27487	Dipeptidyl peptidase 4 OS=Homo sapiens OX=9606 GN=DPP4 PE=1 SV=2	0	249.619	29	21	200	21	1	766	88.2	6.04	692.72	21	0	0.715	0.956473	12.22	118.3	81.7	1.28	4.78	4.16076e+08	3.36241e+08	3.15243e+08	4.4959e+08	3.35393e+08	3.19085e+08	High	High	High	High	High	High
High	Master Protein	P00558	Phosphoglycerate kinase 1 OS=Homo sapiens OX=9606 GN=PGK1 PE=1 SV=3	0	247.74	57	22	186	22	1	417	44.6	8.1	715.01	22	0	1.587	0.778914	18	75.5	124.5	0.23	2.95	4.48765e+08	3.67525e+08	3.34756e+08	1.1121e+09	8.51401e+08	8.22879e+08	High	High	High	High	High	High
High	Master Protein	P00338	L-lactate dehydrogenase A chain OS=Homo sapiens OX=9606 GN=LDHA PE=1 SV=2	0	231.898	42	17	169	17	1	332	36.7	8.27	568.79	17	0	1.744	0.690405	19.08	72.2	127.8	3.14	1.47	3.30982e+08	2.56953e+08	2.3299e+08	8.06784e+08	6.39445e+08	6.22615e+08	High	High	High	High	High	High
High	Master Protein	O75955	Flotillin-1 OS=Homo sapiens OX=9606 GN=FLOT1 PE=1 SV=3	0	231.464	60	20	113	20	1	427	47.3	7.49	412.85	20	0	0.518	0.868243	6.25	119.9	80.1	7.35	30.3	2.17426e+08	1.61424e+08	1.40476e+08	1.09637e+08	1.64843e+08	1.46959e+08	High	High	High	High	High	High
High	Master Protein	Q14764	Major vault protein OS=Homo sapiens OX=9606 GN=MVP PE=1 SV=4	0	226.447	38	25	94	25	1	893	99.3	5.48	330.99	25	0	7.782	0.00473868	35.42	17.7	182.3	8.79	6.01	1.28613e+07	9.79001e+06	1.06433e+07	1.83044e+08	1.55499e+08	1.58369e+08	High	High	High	High	High	High
High	Master Protein	P30492	HLA class I histocompatibility antigen, B-54 alpha chain OS=Homo sapiens OX=9606 GN=HLA-B PE=1 SV=1	0	225.881	46	13	475	1	1	362	40.4	6.3	1854.93	13	8	0.363	0.582934	8.95	146.6	53.4	1.48	16.08	7.7587e+08	6.37012e+08	5.66006e+08	3.15911e+08	3.31138e+08	3.33484e+08	High	High	High	Not Found	Not Found	Not Found
High	Master Protein	P04075	Fructose-bisphosphate aldolase A OS=Homo sapiens OX=9606 GN=ALDOA PE=1 SV=2	0	225.411	49	16	161	15	1	364	39.4	8.09	593.96	16	1	0.851	0.99968	21.24	108.7	91.3	1.92	1.34	5.79475e+08	4.64417e+08	4.15765e+08	6.95445e+08	5.50026e+08	5.31957e+08	High	High	High	High	High	High
High	Master Protein	O14745	Na(+)/H(+) exchange regulatory cofactor NHE-RF1 OS=Homo sapiens OX=9606 GN=SLC9A3R1 PE=1 SV=4	0	222.481	55	18	146	18	1	358	38.8	5.77	436.76	18	0	2.112	0.541463	22.32	64.7	135.3	0.41	0.63	1.13982e+08	9.24838e+07	8.52348e+07	3.42321e+08	2.79615e+08	2.66441e+08	High	High	High	High	High	High
High	Master Protein	O60488	Long-chain-fatty-acid--CoA ligase 4 OS=Homo sapiens OX=9606 GN=ACSL4 PE=1 SV=2	0	218.317	33	19	124	18	1	711	79.1	8.38	411.78	19	1	1.786	0.677795	16.28	71.7	128.3	1.06	1.01	8.52535e+07	6.80952e+07	6.27194e+07	2.21049e+08	1.76528e+08	1.66727e+08	High	High	High	High	High	High
High	Master Protein	P18464	HLA class I histocompatibility antigen, B-51 alpha chain OS=Homo sapiens OX=9606 GN=HLA-B PE=1 SV=1	0	217.637	46	12	435	2	1	362	40.5	6.39	1624	12	2	1.054	0.942641	17.17	96.5	103.5	4.54	12.18	9.49575e+07	8.30775e+07	6.9863e+07	1.55188e+08	9.90822e+07	113136307	Peak Found	Peak Found	Peak Found	High	High	High
High	Master Protein	P68363	Tubulin alpha-1B chain OS=Homo sapiens OX=9606 GN=TUBA1B PE=1 SV=1	0	216.972	47	16	161	5	1	451	50.1	5.06	585.4	16	13	0.932	0.978291	18.41	102.6	97.4	0.1	1.43	4.98398e+08	4.07289e+08	3.71783e+08	6.84923e+08	5.47837e+08	5.34063e+08	High	High	High	High	High	High
High	Master Protein	P02751	Fibronectin OS=Homo sapiens OX=9606 GN=FN1 PE=1 SV=4	0	216.744	15	24	107	24	1	2386	262.5	5.71	375	24	0	2.395	0.451388	15.94	61.6	138.4	3.11	3.48	6.2391e+07	4.90571e+07	4.77145e+07	2.12213e+08	1.60845e+08	1.5575e+08	High	High	High	High	High	High
High	Master Protein	P16190	HLA class I histocompatibility antigen, A-33 alpha chain OS=Homo sapiens OX=9606 GN=HLA-A PE=1 SV=3	0	216.603	32	9	631	1	1	365	40.9	6.7	2523.26	9	0	0.01	1.19206e-16		200		22.72		1162808	1.40603e+06	1.36116e+06				High	Peak Found	High	Not Found	Not Found	Not Found
High	Master Protein	P53985	Monocarboxylate transporter 1 OS=Homo sapiens OX=9606 GN=SLC16A1 PE=1 SV=3	0	216.392	17	9	107	9	1	500	53.9	8.66	484.71	9	0	0.47	0.802583	5.58	137.9	62.1	8.11	7.09	3.4002e+08	2.41124e+08	2.21508e+08	2.13102e+08	1.57014e+08	1.42907e+08	High	High	High	High	High	High
High	Master Protein	P53396	ATP-citrate synthase OS=Homo sapiens OX=9606 GN=ACLY PE=1 SV=3	0	215.747	37	32	136	32	1	1101	120.8	7.33	428.14	32	0	0.373	0.599451	2.9	146.7	53.3	1.6	1.01	1.67589e+08	1.33551e+08	1.21206e+08	8.75813e+07	6.98251e+07	6.61328e+07	High	High	High	High	High	High
High	Master Protein	P18669	Phosphoglycerate mutase 1 OS=Homo sapiens OX=9606 GN=PGAM1 PE=1 SV=2	0	214.143	49	12	121	12	1	254	28.8	7.18	455.26	12	0	0.586	0.908917	5.95	124.5	75.5	0.83	0.69	2.31528e+08	1.9191e+08	1.74642e+08	2.06132e+08	1.66736e+08	1.56347e+08	High	High	High	High	High	High
High	Master Protein	P04233	HLA class II histocompatibility antigen gamma chain OS=Homo sapiens OX=9606 GN=CD74 PE=1 SV=3	0	213.729	38	9	192	9	1	296	33.5	8.44	544.25	9	0	0.058	0.000258596	0.18	184.8	15.2	4.46	4.37	1.28335e+09	1.08764e+09	1.04552e+09	1.4911e+08	1.31606e+08	1.22245e+08	High	High	High	High	High	High
High	Master Protein	P52566	Rho GDP-dissociation inhibitor 2 OS=Homo sapiens OX=9606 GN=ARHGDIB PE=1 SV=3	0	212.412	56	10	105	10	1	201	23	5.21	426.63	10	0	1.36	0.884233	42.83	85.7	114.3	3.53	2.87	1.07825e+08	9.21886e+07	8.61937e+07	2.17815e+08	1.72019e+08	1.72588e+08	High	High	High	High	High	High
High	Master Protein	P20020	Plasma membrane calcium-transporting ATPase 1 OS=Homo sapiens OX=9606 GN=ATP2B1 PE=1 SV=3	0	212.352	19	21	128	8	1	1258	138.7	6.04	467.57	21	0	0.97	0.970664	16.92	98.1	101.9	10.17	5.3	1.36214e+07	9.38422e+06	8.53315e+06	1.8489e+07	1.35185e+07	1.32937e+07	High	High	High	High	High	High
High	Master Protein	P27105	Erythrocyte band 7 integral membrane protein OS=Homo sapiens OX=9606 GN=STOM PE=1 SV=3	0	210.249	61	17	161	17	1	288	31.7	7.88	611.7	17	0	2.016	0.579588	23.54	68.7	131.3	2.49	5.51	252830450	2.02782e+08	1.9467e+08	6.79771e+08	5.67367e+08	5.80462e+08	High	High	High	High	High	High
High	Master Protein	P18465	HLA class I histocompatibility antigen, B-57 alpha chain OS=Homo sapiens OX=9606 GN=HLA-B PE=1 SV=1	0	208.183	41	12	470	1	1	362	40.2	6.3	1805.8	12	0	7.077	0.00417927	46.45	31.7	168.3	27.62	39.02	911055	1.1275e+06	1.20658e+06	10623319	7.56235e+06	14277881	High	High	High	High	High	High
High	Master Protein	P04350	Tubulin beta-4A chain OS=Homo sapiens OX=9606 GN=TUBB4A PE=1 SV=2	0	207.498	45	16	194	2	1	444	49.6	4.88	719.36	16	1	0.337	0.525571	2.15	152.4	47.6	8.07	26.14	3.94659e+06	2.77372e+06	2.60663e+06	1.94405e+06	1.28037e+06	871464	High	Peak Found	Peak Found	High	Peak Found	Peak Found
High	Master Protein	P67809	Nuclease-sensitive element-binding protein 1 OS=Homo sapiens OX=9606 GN=YBX1 PE=1 SV=3	0	206.911	51	11	106	11	1	324	35.9	9.88	414.5	11	0	1.029	0.951477	28.83	101.9	98.1	2.05	6.8	6.67271e+07	5.6086e+07	5.17475e+07	8.81827e+07	8.19626e+07	7.35828e+07	High	High	High	High	High	High
High	Master Protein	Q92608	Dedicator of cytokinesis protein 2 OS=Homo sapiens OX=9606 GN=DOCK2 PE=1 SV=2	0	205.359	21	33	104	33	1	1830	211.8	6.87	264.01	33	0	2.844	0.309582	20.25	41.5	158.5	15.08	4.89	2.64965e+07	1.68351e+07	1.53342e+07	1.13838e+08	9.32872e+07	8.07255e+07	High	High	High	High	High	High
High	Master Protein	P07814	Bifunctional glutamate/proline--tRNA ligase OS=Homo sapiens OX=9606 GN=EPRS PE=1 SV=5	0	203.513	25	30	109	30	1	1512	170.5	7.33	336.33	30	0	0.639	0.930581	8.11	123.4	76.6	0.64	2.66	7.19419e+07	5.79359e+07	5.33042e+07	6.69377e+07	5.20474e+07	4.90021e+07	High	High	High	High	High	High
High	Master Protein	P48960	CD97 antigen OS=Homo sapiens OX=9606 GN=CD97 PE=1 SV=4	0	199.249	20	13	109	13	1	835	91.8	6.87	459.87	13	0	0.149	0.047967	0.57	176.6	23.4	2.16	7.02	2.2115e+08	1.83722e+08	1.72126e+08	4.0711e+07	3.49613e+07	3.59472e+07	High	High	High	High	High	High
High	Master Protein	P04083	Annexin A1 OS=Homo sapiens OX=9606 GN=ANXA1 PE=1 SV=2	0	198.362	49	17	107	17	1	346	38.7	7.02	402.21	17	0	0.355	0.56764	2.81	145.1	54.9	2.26	4.33	2.28353e+08	1.9482e+08	1.73611e+08	132029142	1.03277e+08	9.30539e+07	High	High	High	High	High	High
High	Master Protein	P17987	T-complex protein 1 subunit alpha OS=Homo sapiens OX=9606 GN=TCP1 PE=1 SV=1	0	194.561	39	19	121	19	1	556	60.3	6.11	405.19	19	0	0.528	0.877899	3.78	132.2	67.8	1.35	0.55	1.5993e+08	1.33977e+08	1.20521e+08	1.18902e+08	9.72167e+07	9.23621e+07	High	High	High	High	High	High
High	Master Protein	P07195	L-lactate dehydrogenase B chain OS=Homo sapiens OX=9606 GN=LDHB PE=1 SV=2	0	192.717	43	16	122	16	1	334	36.6	6.05	372.74	16	0	0.487	0.825712	6.83	130.7	69.3	0.83	4.5	5.78701e+08	4.6548e+08	4.31922e+08	4.58919e+08	3.59712e+08	3.22425e+08	High	High	High	High	High	High
High	Master Protein	O94804	Serine/threonine-protein kinase 10 OS=Homo sapiens OX=9606 GN=STK10 PE=1 SV=1	0	192.315	21	18	69	17	1	968	112.1	6.95	248.23	18	1	7.133	0.00772814	45.75	20.7	179.3	5.22	5.47	7.19354e+06	6.21338e+06	5.95408e+06	9.9841e+07	7.72165e+07	6.8769e+07	High	High	High	High	High	High
High	Master Protein	P0DMV9	Heat shock 70 kDa protein 1B OS=Homo sapiens OX=9606 GN=HSPA1B PE=1 SV=1	0	191.404	31	15	112	13	1	641	70	5.66	403.24	15	0	0.321	0.497093	2.25	153.6	46.4	2.74	3.58	1.70557e+08	131832612	1.22734e+08	7.59298e+07	5.7605e+07	5.52807e+07	High	High	High	High	High	High
High	Master Protein	Q9UKE5	TRAF2 and NCK-interacting protein kinase OS=Homo sapiens OX=9606 GN=TNIK PE=1 SV=1	0	188.992	20	22	103	12	1	1360	154.8	7.17	288.33	22	10	1.762	0.688509	24.02	70.1	129.9	1.49	3.61	3.34641e+07	2.79816e+07	2.49095e+07	9.38491e+07	7.09234e+07	6.88873e+07	High	High	High	High	High	High
High	Master Protein	P30499	HLA class I histocompatibility antigen, Cw-1 alpha chain OS=Homo sapiens OX=9606 GN=HLA-C PE=1 SV=1	0	187.93	31	11	253	3	1	366	40.9	5.71	992.4	11	1	0.01	1.19206e-16		200		1.28		1.5179e+08	1.26565e+08	1.15737e+08				High	High	High	Not Found	Not Found	Not Found
High	Master Protein	P08758	Annexin A5 OS=Homo sapiens OX=9606 GN=ANXA5 PE=1 SV=2	0	186.38	67	20	127	19	1	320	35.9	5.05	414.63	20	1	0.211	0.180628	0.91	164.3	35.7	5.15	3.92	5.92683e+08	5.2386e+08	4.87365e+08	1.92923e+08	1.63744e+08	1.60353e+08	High	High	High	High	High	High
High	Master Protein	P06744	Glucose-6-phosphate isomerase OS=Homo sapiens OX=9606 GN=GPI PE=1 SV=4	0	186.147	36	17	120	17	1	558	63.1	8.32	425.78	17	0	0.757	0.972865	10.89	114.4	85.6	3.71	0.66	2.5047e+08	1.915e+08	1.86902e+08	2.73186e+08	2.20029e+08	2.07212e+08	High	High	High	High	High	High
High	Master Protein	P62805	Histone H4 OS=Homo sapiens OX=9606 GN=HIST1H4A PE=1 SV=2	0	184.693	53	10	521	10	1	103	11.4	11.36	1496.64	10	0	4.305	0.0804757	31.61	42.1	157.9	0.21	1.18	3.49973e+09	2.85685e+09	2.61965e+09	1.87128e+10	1.53914e+10	1.47247e+10	High	High	High	High	High	High
High	Master Protein	Q01518	Adenylyl cyclase-associated protein 1 OS=Homo sapiens OX=9606 GN=CAP1 PE=1 SV=5	0	184.399	30	15	120	15	1	475	51.9	8.06	324.63	15	0	0.902	0.985767	14.34	105.4	94.6	2.84	4.67	1.18614e+08	9.29536e+07	8.37437e+07	1.54072e+08	1.20057e+08	1.07857e+08	High	High	High	High	High	High
High	Master Protein	P43007	Neutral amino acid transporter A OS=Homo sapiens OX=9606 GN=SLC1A4 PE=1 SV=1	0	184.096	28	9	91	9	1	532	55.7	6.25	448.83	9	0	0.866	0.995104	24.7	107.2	92.8	3.77	5.31	229873160	1.9887e+08	1.69653e+08	2.87491e+08	2.163e+08	2.2738e+08	High	High	High	High	High	High
High	Master Protein	P31948	Stress-induced-phosphoprotein 1 OS=Homo sapiens OX=9606 GN=STIP1 PE=1 SV=1	0	183.574	32	20	125	20	1	543	62.6	6.8	387.21	20	0	0.654	0.935348	8.5	120.4	79.6	0.86	0.79	8.95805e+07	7.18134e+07	6.61578e+07	8.56939e+07	6.88423e+07	6.48403e+07	High	High	High	High	High	High
High	Master Protein	P68366	Tubulin alpha-4A chain OS=Homo sapiens OX=9606 GN=TUBA4A PE=1 SV=1	0	180.982	38	14	130	3	1	448	49.9	5.06	472.36	14	0	2.442	0.436164	11.42	58.3	141.7	9.52	3.76	9936588	7261275	8.03702e+06	32938322	28301637	2.71928e+07	High	High	High	High	High	High
High	Master Protein	P48643	T-complex protein 1 subunit epsilon OS=Homo sapiens OX=9606 GN=CCT5 PE=1 SV=1	0	180.382	42	21	119	21	1	541	59.6	5.66	383.06	21	0	0.476	0.809159	4.27	134.8	65.2	2.78	2.76	1.52358e+08	1.20685e+08	1.16636e+08	1.1055e+08	8.49806e+07	8.18958e+07	High	High	High	High	High	High
High	Master Protein	P22314	Ubiquitin-like modifier-activating enzyme 1 OS=Homo sapiens OX=9606 GN=UBA1 PE=1 SV=3	0	180.046	25	20	97	20	1	1058	117.8	5.76	328.55	20	0	0.466	0.796287	3.4	137.5	62.5	1.89	0.31	8.75767e+07	6.97087e+07	6.29242e+07	5.62733e+07	4.53749e+07	4.31915e+07	High	High	High	High	High	High
High	Master Protein	P30504	HLA class I histocompatibility antigen, Cw-4 alpha chain OS=Homo sapiens OX=9606 GN=HLA-C PE=1 SV=1	0	179.703	34	13	415	5	1	366	41	6.47	1536.94	13	3	1.019	0.954225	32.67	79.8	120.2	16.3	17.6	2.70699e+08	1.69675e+08	1.52704e+08	5.90679e+08	3.67743e+08	3.31143e+08	Not Found	Not Found	Not Found	High	High	High
High	Master Protein	P30485	HLA class I histocompatibility antigen, B-47 alpha chain OS=Homo sapiens OX=9606 GN=HLA-B PE=1 SV=1	0	178.064	36	11	279	1	1	362	40.5	6.15	1087.51	11	0														Not Found	Not Found	Not Found	Not Found	High	Not Found
High	Master Protein	P29401	Transketolase OS=Homo sapiens OX=9606 GN=TKT PE=1 SV=3	0	176.848	43	19	94	19	1	623	67.8	7.66	318.04	19	0	0.443	0.756405	4.79	140.1	59.9	1.21	4.73	81492318	6.73555e+07	6.01018e+07	5.30442e+07	4.08236e+07	3.71032e+07	High	High	High	High	High	High
High	Master Protein	P13760	HLA class II histocompatibility antigen, DRB1-4 beta chain OS=Homo sapiens OX=9606 GN=HLA-DRB1 PE=1 SV=1	0	175.192	48	10	243	4	1	266	30.1	7.18	775.75	10	0	0.017	1.18301e-08	0.01	198.3	1.7	1.7	4.27	2.75027e+09	2.17894e+09	2.05288e+09	3.24168e+07	2.86355e+07	26217088	High	High	High	Peak Found	Peak Found	Peak Found
High	Master Protein	P04899	Guanine nucleotide-binding protein G(i) subunit alpha-2 OS=Homo sapiens OX=9606 GN=GNAI2 PE=1 SV=3	0	174.511	43	13	203	9	1	355	40.4	5.54	600.59	13	4	0.891	0.985907	17.63	108.2	91.8	3.41	5.06	3.54457e+08	3.09167e+08	2.76594e+08	4.36689e+08	3.6926e+08	3.71007e+08	High	High	High	High	High	High
High	Master Protein	P01911	HLA class II histocompatibility antigen, DRB1-15 beta chain OS=Homo sapiens OX=9606 GN=HLA-DRB1 PE=1 SV=2	0	173.496	70	14	155	6	1	266	29.9	7.74	511.45	14	6	1.342	0.888388	72.77	55.2	144.8	1.18	7.04	1.07258e+09	8.93687e+08	8.15618e+08	3.75416e+09	3.36655e+09	3.31361e+09	High	High	Not Found	High	High	High
High	Master Protein	Q6FI13	Histone H2A type 2-A OS=Homo sapiens OX=9606 GN=HIST2H2AA3 PE=1 SV=3	0	172.536	58	8	283	4	1	130	14.1	10.9	857.06	8	4	3.614	0.152395	39.01	46.9	153.1	1.78	2.3	2.53694e+09	2.0412e+09	1.82567e+09	1.18245e+10	9.95714e+09	9.0501e+09	High	High	High	High	High	High
High	Master Protein	Q8WUM4	Programmed cell death 6-interacting protein OS=Homo sapiens OX=9606 GN=PDCD6IP PE=1 SV=1	0	171.604	33	24	106	24	1	868	96	6.52	330.89	24	0	0.61	0.924043	8.55	124.9	75.1	2.11	2.12	8.13832e+07	6.4678e+07	5.81984e+07	7.00943e+07	5.59599e+07	5.16476e+07	High	High	High	High	High	High
High	Master Protein	Q5Y7A7	HLA class II histocompatibility antigen, DRB1-13 beta chain OS=Homo sapiens OX=9606 GN=HLA-DRB1 PE=1 SV=1	0	170.28	56	9	142	1	1	266	30	6.99	540.36	9	0	100	1.19206e-16			200		14.98				123848412	117723264	128665182	Not Found	Not Found	Not Found	High	High	High
High	Master Protein	P09211	Glutathione S-transferase P OS=Homo sapiens OX=9606 GN=GSTP1 PE=1 SV=2	0	168.988	65	10	89	10	1	210	23.3	5.64	384.69	10	0	0.594	0.916399	8.04	125.2	74.8	2.65	6.2	1.74961e+08	1.4434e+08	1.3717e+08	1.60495e+08	1.15003e+08	1.17386e+08	High	High	High	High	High	High
High	Master Protein	P68032	Actin, alpha cardiac muscle 1 OS=Homo sapiens OX=9606 GN=ACTC1 PE=1 SV=1	0	168.849	34	15	731	3	1	377	42	5.39	1798.36	15	0	2.048	0.562732	28.8	73	127	0.17	12.82	4.01283e+08	3.26643e+08	2.98206e+08	9.35146e+08	8.17037e+08	9.1823e+08	High	High	High	High	High	High
High	Master Protein	P11169	Solute carrier family 2, facilitated glucose transporter member 3 OS=Homo sapiens OX=9606 GN=SLC2A3 PE=1 SV=1	0	168.714	23	13	131	12	1	496	53.9	7.2	481.77	13	0	0.642	0.930581	11.02	120.3	79.7	2.03	4.52	2.45404e+08	2.07836e+08	1.89028e+08	2.36149e+08	1.97015e+08	1.98158e+08	High	High	High	High	High	High
High	Master Protein	P23528	Cofilin-1 OS=Homo sapiens OX=9606 GN=CFL1 PE=1 SV=3	0	168.42	45	9	122	5	1	166	18.5	8.09	501.15	9	4	2.479	0.422339	39.38	50.8	149.2	5.51	7.65	2.76626e+08	2.35055e+08	2.29895e+08	1.09823e+09	9.93877e+08	9.8108e+08	High	High	High	High	High	High
High	Master Protein	P13747	HLA class I histocompatibility antigen, alpha chain E OS=Homo sapiens OX=9606 GN=HLA-E PE=1 SV=3	0	167.161	36	12	276	9	1	358	40.1	5.95	1066.14	12	1	2.376	0.457125	50.31	112.7	87.3	8.06	2.2	1.2173e+08	1.12566e+08	1.05996e+08	1.50013e+08	1.25513e+08	1.20327e+08	High	High	High	High	High	High
High	Master Protein	P11021	Endoplasmic reticulum chaperone BiP OS=Homo sapiens OX=9606 GN=HSPA5 PE=1 SV=2	0	166.324	34	19	92	17	1	654	72.3	5.16	289.18	19	0	0.379	0.608149	2.57	146.8	53.2	2.72	5.97	5.52869e+07	4.61713e+07	3.99785e+07	2.66848e+07	2.43498e+07	2.22578e+07	High	High	High	High	High	High
High	Master Protein	Q30154	HLA class II histocompatibility antigen, DR beta 5 chain OS=Homo sapiens OX=9606 GN=HLA-DRB5 PE=1 SV=1	0	166.019	44	11	186	5	1	266	30	6.93	659.25	11	5	0.279	0.379001	6.64	148.9	51.1	2.75	6.22	3.41183e+09	2.87757e+09	2.68699e+09	1.64514e+09	1.41989e+09	1.43198e+09	High	High	High	High	High	High
High	Master Protein	P20701	Integrin alpha-L OS=Homo sapiens OX=9606 GN=ITGAL PE=1 SV=3	0	164.49	17	19	96	19	1	1170	128.7	5.63	312.84	19	0	1.083	0.941464	16.87	96.3	103.7	0.99	1.46	1.54493e+08	1.28288e+08	1.15391e+08	2.35279e+08	1.95423e+08	1.85729e+08	High	High	High	High	High	High
High	Master Protein	P78371	T-complex protein 1 subunit beta OS=Homo sapiens OX=9606 GN=CCT2 PE=1 SV=4	0	162.993	38	17	85	17	1	535	57.5	6.46	293.97	17	0	0.468	0.800585	4.94	122.3	77.7	0.12	3.37	1.63794e+08	1.3361e+08	1.21886e+08	1.47216e+08	1.27518e+08	1.15519e+08	High	High	High	High	High	High
High	Master Protein	Q86UX7	Fermitin family homolog 3 OS=Homo sapiens OX=9606 GN=FERMT3 PE=1 SV=1	0	160.283	37	19	83	19	1	667	75.9	6.98	256.52	19	0	4.628	0.0601373	34.4	29.8	170.2	1.62	5.28	2.13867e+07	1.78683e+07	1.64492e+07	1.97906e+08	1.46723e+08	138971230	High	High	High	High	High	High
High	Master Protein	P67936	Tropomyosin alpha-4 chain OS=Homo sapiens OX=9606 GN=TPM4 PE=1 SV=3	0	159.273	37	15	80	12	1	248	28.5	4.69	254.53	15	3	6.052	0.0176682	44.19	33.6	166.4	1.08	5.82	2.67616e+07	2.15286e+07	1.95322e+07	1.71273e+08	1.54506e+08	1.45256e+08	High	High	High	High	High	High
High	Master Protein	P63104	14-3-3 protein zeta/delta OS=Homo sapiens OX=9606 GN=YWHAZ PE=1 SV=1	0	157.788	45	13	88	10	1	245	27.7	4.79	340.31	13	4	0.952	0.974848	25.93	113.6	86.4	18.8	3.41	4.09768e+08	3.39855e+08	2.17714e+08	4.55799e+08	3.65771e+08	3.28489e+08	High	High	High	High	High	High
High	Master Protein	P50990	T-complex protein 1 subunit theta OS=Homo sapiens OX=9606 GN=CCT8 PE=1 SV=4	0	157.454	46	23	104	23	1	548	59.6	5.6	298.6	23	0	0.533	0.884233	4.77	130.6	69.4	2.25	2.67	2.41901e+08	1.94483e+08	1.72553e+08	1.83305e+08	1.52283e+08	1.36773e+08	High	High	High	High	High	High
High	Master Protein	P09972	Fructose-bisphosphate aldolase C OS=Homo sapiens OX=9606 GN=ALDOC PE=1 SV=2	0	154.948	40	14	93	13	1	364	39.4	6.87	357.95	14	0	0.618	0.924503	4.58	160.1	39.9	0.87	7.12	1.57947e+08	1.30977e+08	1.19302e+08	6.07927e+07	4.67109e+07	4.05229e+07	High	High	High	High	High	High
High	Master Protein	P01889	HLA class I histocompatibility antigen, B-7 alpha chain OS=Homo sapiens OX=9606 GN=HLA-B PE=1 SV=3	0	153.293	38	11	294	1	1	362	40.4	5.85	1146.72	11	0	0.01	1.19206e-16		200		12.41		868570	732467	527748				High	Peak Found	Peak Found	Not Found	Not Found	Not Found
High	Master Protein	P00813	Adenosine deaminase OS=Homo sapiens OX=9606 GN=ADA PE=1 SV=3	0	152.743	52	16	59	16	1	363	40.7	5.95	202.85	16	0	0.064	0.000470431	0.06	188.4	11.6	2.23	4	2.81745e+08	2.25944e+08	2.0096e+08	25452062	1.9067e+07	1.89865e+07	High	High	High	High	High	High
High	Master Protein	O15144	Actin-related protein 2/3 complex subunit 2 OS=Homo sapiens OX=9606 GN=ARPC2 PE=1 SV=1	0	152.675	62	15	100	15	1	300	34.3	7.36	326.2	15	0	1.135	0.930581	19.56	95.9	104.1	3.14	4.32	1.01684e+08	7.99183e+07	7.12362e+07	1.64109e+08	1.22774e+08	1.18228e+08	High	High	High	High	High	High
High	Master Protein	Q9H4M9	EH domain-containing protein 1 OS=Homo sapiens OX=9606 GN=EHD1 PE=1 SV=2	0	150.913	46	22	88	18	1	534	60.6	6.83	264.02	22	4	1.978	0.58937	23.87	67.1	132.9	3.82	2.38	5.51926e+07	4.38117e+07	3.81464e+07	1.58869e+08	1.24917e+08	1.16537e+08	High	High	High	High	High	High
High	Master Protein	Q29960	HLA class I histocompatibility antigen, Cw-16 alpha chain OS=Homo sapiens OX=9606 GN=HLA-C PE=1 SV=1	0	150.779	28	9	276	1	1	366	40.7	6.54	1033.62	9	0														High	Not Found	Not Found	Not Found	Not Found	Not Found
High	Master Protein	Q96BY6	Dedicator of cytokinesis protein 10 OS=Homo sapiens OX=9606 GN=DOCK10 PE=1 SV=3	0	150.751	13	25	85	24	1	2186	249.4	7.14	197.48	25	1	1.921	0.605748	18.69	65.8	134.2	6.65	1.9	2.10887e+07	1.83677e+07	1.79618e+07	6.64023e+07	5.32745e+07	5.23682e+07	High	High	High	High	High	High
High	Master Protein	P04229	HLA class II histocompatibility antigen, DRB1-1 beta chain OS=Homo sapiens OX=9606 GN=HLA-DRB1 PE=1 SV=2	0	150.507	60	10	237	1	1	266	29.9	7.69	717.26	10	0	100	1.19206e-16	17.61	0.5	199.5	15.7	4.18	2.01013e+06	1.44476e+06	1.09051e+06	1.01623e+09	8.02878e+08	7.19245e+08	High	High	High	High	High	High
High	Master Protein	P23381	Tryptophan--tRNA ligase, cytoplasmic OS=Homo sapiens OX=9606 GN=WARS PE=1 SV=2	0	148.942	43	18	89	18	1	471	53.1	6.23	290.33	18	0	2.866	0.303088	28.97	75.9	124.1	7.84	4.62	7.0387e+07	5.11885e+07	4.5322e+07	1.59273e+08	1.20395e+08	1.12366e+08	High	High	High	High	High	High
High	Master Protein	Q9NWQ8	Phosphoprotein associated with glycosphingolipid-enriched microdomains 1 OS=Homo sapiens OX=9606 GN=PAG1 PE=1 SV=2	0	148.53	46	12	60	12	1	432	47	4.65	204.03	12	0	0.237	0.254207	1.99	167.5	32.5	5.12	9.48	5.06072e+07	4.13159e+07	3.45015e+07	1.41731e+07	9.94052e+06	1.13254e+07	High	High	High	High	High	High
High	Master Protein	P35613	Basigin OS=Homo sapiens OX=9606 GN=BSG PE=1 SV=2	0	145.052	22	7	93	7	1	385	42.2	5.66	375.17	7	0	0.475	0.809159	3.49	134.6	65.4	2.16	3.83	6.36852e+08	5.09313e+08	4.54777e+08	4.11581e+08	3.55485e+08	3.39523e+08	High	High	High	High	High	High
High	Master Protein	P27348	14-3-3 protein theta OS=Homo sapiens OX=9606 GN=YWHAQ PE=1 SV=1	0	144.801	40	10	78	6	1	245	27.7	4.78	251.08	10	2	0.47	0.802583	8.71	131.9	68.1	6.53	15.22	6.1649e+07	5.71051e+07	5.06073e+07	3.86645e+07	4.1621e+07	3.89775e+07	High	High	High	High	High	High
High	Master Protein	Q13509	Tubulin beta-3 chain OS=Homo sapiens OX=9606 GN=TUBB3 PE=1 SV=2	0	144.008	31	13	138	2	1	450	50.4	4.93	451.17	13	0														Not Found	Not Found	High	High	Not Found	Not Found
High	Master Protein	Q30134	HLA class II histocompatibility antigen, DRB1-8 beta chain OS=Homo sapiens OX=9606 GN=HLA-DRB1 PE=1 SV=2	0	143.862	55	10	195	2	1	266	30	7.12	653.48	10	2	0.01	1.19206e-16	0	199.2	0.8	3.61	19.44	1.02679e+09	9.00096e+08	7.9848e+08	8415282	4.95106e+06	4686918	High	High	High	Peak Found	Peak Found	Peak Found
High	Master Protein	P54709	Sodium/potassium-transporting ATPase subunit beta-3 OS=Homo sapiens OX=9606 GN=ATP1B3 PE=1 SV=1	0	143.854	45	11	107	11	1	279	31.5	8.35	340.54	11	0	0.52	0.870223	7.33	132.4	67.6	1.89	2.69	3.67536e+08	2.91971e+08	2.64225e+08	2.64491e+08	2.14523e+08	1.93928e+08	High	High	High	High	High	High
High	Master Protein	Q969P0	Immunoglobulin superfamily member 8 OS=Homo sapiens OX=9606 GN=IGSF8 PE=1 SV=1	0	142.837	26	13	85	13	1	613	65	8	273.28	13	0	2.606	0.375726	24.32	54.4	145.6	2.51	3.9	7.68424e+07	6.21186e+07	5.46401e+07	3.12067e+08	2.38805e+08	222928715	High	High	High	High	High	High
High	Master Protein	P08670	Vimentin OS=Homo sapiens OX=9606 GN=VIM PE=1 SV=4	0	142.365	45	18	83	18	1	466	53.6	5.12	266.26	18	0	0.951	0.974848	26.8	102.8	97.2	1.34	5.01	5.35908e+07	4.26632e+07	3.90932e+07	6.81319e+07	5.8184e+07	5.78856e+07	High	High	High	High	High	High
High	Master Protein	P14317	Hematopoietic lineage cell-specific protein OS=Homo sapiens OX=9606 GN=HCLS1 PE=1 SV=3	0	140.434	32	12	55	12	1	486	54	4.81	182.92	12	0	2.153	0.529461	30.77	62.4	137.6	3.67	7.43	1.38423e+07	1.06946e+07	1.04935e+07	4.81683e+07	35769273	3.19711e+07	High	High	High	High	High	High
High	Master Protein	P05556	Integrin beta-1 OS=Homo sapiens OX=9606 GN=ITGB1 PE=1 SV=2	0	139.969	21	13	118	13	1	798	88.4	5.39	397.29	13	0	2.091	0.553486	16.26	62.8	137.2	1.76	2.14	2.85669e+08	2.34565e+08	2.07383e+08	9.29204e+08	7.23172e+08	6.93358e+08	High	High	High	High	High	High
High	Master Protein	Q15758	Neutral amino acid transporter B(0) OS=Homo sapiens OX=9606 GN=SLC1A5 PE=1 SV=2	0	139.672	25	11	84	11	1	541	56.6	5.48	324.84	11	0	0.451	0.767758	4.47	139.7	60.3	2.16	4.09	527320103	4.47702e+08	4.06895e+08	3.24262e+08	2.76153e+08	2.7042e+08	High	High	High	High	High	High
High	Master Protein	P33241	Lymphocyte-specific protein 1 OS=Homo sapiens OX=9606 GN=LSP1 PE=1 SV=1	0	139.002	34	7	46	7	1	339	37.2	4.74	222.89	7	0	5.6	0.02547	28.34	24.5	175.5	10.35	4.69	6.25198e+06	4.58633e+06	3.7902e+06	6.15983e+07	4.73203e+07	4.3131e+07	High	High	High	High	High	High
High	Master Protein	P26010	Integrin beta-7 OS=Homo sapiens OX=9606 GN=ITGB7 PE=1 SV=1	0	138.946	24	15	103	14	1	798	86.8	6.04	353.86	15	1	0.655	0.93541	8.88	118.7	81.3	1.3	1.94	3.4528e+08	2.88284e+08	2.58015e+08	3.4278e+08	2.83372e+08	2.58246e+08	High	High	High	High	High	High
High	Master Protein	O75367	Core histone macro-H2A.1 OS=Homo sapiens OX=9606 GN=H2AFY PE=1 SV=4	0	138.792	44	11	80	9	1	372	39.6	9.79	342.91	11	2	1.209	0.919343	78.86	78.1	121.9	3.62	8.39	9.75263e+07	7.84781e+07	6.78706e+07	2.43836e+08	1.68584e+08	1.66819e+08	High	High	High	High	High	High
High	Master Protein	P55072	Transitional endoplasmic reticulum ATPase OS=Homo sapiens OX=9606 GN=VCP PE=1 SV=4	0	136.94	30	22	83	22	1	806	89.3	5.26	264.22	22	0	0.664	0.940377	8.27	123.8	76.2	6.98	5.49	8.63784e+07	8.00846e+07	6.57924e+07	7.63136e+07	6.8748e+07	6.03137e+07	High	High	High	High	High	High
High	Master Protein	O75044	SLIT-ROBO Rho GTPase-activating protein 2 OS=Homo sapiens OX=9606 GN=SRGAP2 PE=1 SV=3	0	133.465	20	17	74	17	1	1071	120.8	6.7	230.61	17	0	0.824	0.993339	14.75	110.4	89.6	8.59	6.41	3.28592e+07	2.36637e+07	2.08586e+07	3.40371e+07	3.06185e+07	2.58781e+07	High	High	High	High	High	High
High	Master Protein	P68400	Casein kinase II subunit alpha OS=Homo sapiens OX=9606 GN=CSNK2A1 PE=1 SV=1	0	133.173	36	12	70	11	1	391	45.1	7.74	171.15	12	1	1.267	0.902836	29.46	85.3	114.7	7.54	5.17	2.73662e+07	1.99137e+07	1.77593e+07	4.74639e+07	3.57529e+07	3.74761e+07	High	High	High	High	High	High
High	Master Protein	Q16555	Dihydropyrimidinase-related protein 2 OS=Homo sapiens OX=9606 GN=DPYSL2 PE=1 SV=1	0	132.397	37	13	67	13	1	572	62.3	6.38	257.48	13	0	1.189	0.924043	21.93	93.6	106.4	9.3	9.9	2.82582e+07	2.7745e+07	2.38466e+07	44913658	4.26337e+07	4.17711e+07	High	High	High	High	High	High
High	Master Protein	P30481	HLA class I histocompatibility antigen, B-44 alpha chain OS=Homo sapiens OX=9606 GN=HLA-B PE=1 SV=1	0	132.03	32	9	120	1	1	362	40.5	6.04	360.17	9	0														High	High	High	Not Found	Not Found	Not Found
High	Master Protein	Q8NHL6	Leukocyte immunoglobulin-like receptor subfamily B member 1 OS=Homo sapiens OX=9606 GN=LILRB1 PE=1 SV=1	0	131.754	24	12	34	12	1	650	70.8	6.05	121.25	12	0	16.784	3.06472e-05	27.6	11.3	188.7	13.31	1.17	2.22631e+06	1.43796e+06	1.34351e+06	4.45456e+07	3.54391e+07	3.35267e+07	Peak Found	Peak Found	Peak Found	High	High	High
High	Master Protein	P33527	Multidrug resistance-associated protein 1 OS=Homo sapiens OX=9606 GN=ABCC1 PE=1 SV=3	0	131.482	19	23	50	23	1	1531	171.5	7.11	157.09	23	0	0.341	0.537535	3.66	189.6	10.4	2.78	14.85	1.90924e+08	1.55005e+08	1.48946e+08	1.51801e+07	1.4029e+07	9.84846e+06	High	High	High	High	High	High
High	Master Protein	P39023	60S ribosomal protein L3 OS=Homo sapiens OX=9606 GN=RPL3 PE=1 SV=2	0	130.994	38	12	64	12	1	403	46.1	10.18	218.3	12	0	1.068	0.942409	48.91	91.3	108.7	9.22	11.39	8.50182e+07	5.87352e+07	6.31767e+07	1.45998e+08	9.68163e+07	1.12889e+08	High	High	High	High	High	High
High	Master Protein	P11234	Ras-related protein Ral-B OS=Homo sapiens OX=9606 GN=RALB PE=1 SV=1	0	129.355	49	10	92	4	1	206	23.4	6.62	327.32	10	0	0.546	0.891763	7.55	118.7	81.3	2.22	7.02	134817733	1.07334e+08	9.61589e+07	1.30299e+08	9.5972e+07	1.04474e+08	High	High	High	High	High	High
High	Master Protein	P31939	Bifunctional purine biosynthesis protein PURH OS=Homo sapiens OX=9606 GN=ATIC PE=1 SV=3	0	128.493	34	16	82	16	1	592	64.6	6.71	242.5	16	0	1.201	0.919343	19.95	86.5	113.5	14.38	6.58	5.65296e+07	3.71805e+07	3.2466e+07	9.59408e+07	7.01187e+07	6.54978e+07	High	High	High	High	High	High
High	Master Protein	Q01650	Large neutral amino acids transporter small subunit 1 OS=Homo sapiens OX=9606 GN=SLC7A5 PE=1 SV=2	0	128.033	24	9	80	8	1	507	55	7.72	303.86	9	1	0.595	0.916399	4.78	130.5	69.5	1.79	3.67	2.62116e+08	2.06343e+08	1.9303e+08	1.99166e+08	1.68519e+08	1.48428e+08	High	High	High	High	High	High
High	Master Protein	Q562R1	Beta-actin-like protein 2 OS=Homo sapiens OX=9606 GN=ACTBL2 PE=1 SV=2	0	127.495	38	13	394	5	1	376	42	5.59	1034.33	13	0	1.653	0.743875	58.75	63.1	136.9	9.54	31.03	1.14674e+07	7.78932e+06	8.29552e+06	4.85403e+07	2.83415e+07	2.00191e+07	High	High	High	High	High	High
High	Master Protein	P09543	2',3'-cyclic-nucleotide 3'-phosphodiesterase OS=Homo sapiens OX=9606 GN=CNP PE=1 SV=2	0	126.929	34	15	64	15	1	421	47.5	9.07	194.05	15	0	2.447	0.43414	34.82	55.8	144.2	6.8	4.97	2.84368e+07	2.10109e+07	1.86571e+07	8.85046e+07	7.86435e+07	7.38919e+07	High	High	High	High	High	High
High	Master Protein	P14868	Aspartate--tRNA ligase, cytoplasmic OS=Homo sapiens OX=9606 GN=DARS PE=1 SV=2	0	126.342	44	18	84	18	1	501	57.1	6.55	270.2	18	0	0.628	0.924503	6.78	127.3	72.7	3.89	1.98	7.12638e+07	5.63468e+07	4.91679e+07	5.89837e+07	4.61922e+07	4.38705e+07	High	High	High	High	High	High
High	Master Protein	P30740	Leukocyte elastase inhibitor OS=Homo sapiens OX=9606 GN=SERPINB1 PE=1 SV=1	0	126.077	37	13	75	13	1	379	42.7	6.28	258.14	13	0	0.696	0.946879	10.16	113.4	86.6	1.26	8.98	72222929	5.91872e+07	5.5147e+07	9.05981e+07	6.49957e+07	5.86472e+07	High	High	High	High	High	High
High	Master Protein	P13010	X-ray repair cross-complementing protein 5 OS=Homo sapiens OX=9606 GN=XRCC5 PE=1 SV=3	0	125.838	25	14	59	14	1	732	82.7	5.81	231.97	14	0	1.514	0.815376	33.75	73.4	126.6	7.53	15.97	2.30934e+07	1.65787e+07	1.51484e+07	5.87919e+07	3.45622e+07	38927538	High	High	High	High	High	High
High	Master Protein	P05107	Integrin beta-2 OS=Homo sapiens OX=9606 GN=ITGB2 PE=1 SV=2	0	125.832	21	14	96	13	1	769	84.7	6.95	312.22	14	0	1.088	0.941464	11.65	96.5	103.5	0.95	2.19	1.95086e+08	1.58242e+08	1.42797e+08	3.08652e+08	2.44189e+08	2.27086e+08	High	High	High	High	High	High
High	Master Protein	P40227	T-complex protein 1 subunit zeta OS=Homo sapiens OX=9606 GN=CCT6A PE=1 SV=3	0	125.584	37	18	93	18	1	531	58	6.68	289.68	18	0	0.488	0.826352	3.99	136	64	2.34	0.21	1.55091e+08	1.25532e+08	1.10645e+08	1.04384e+08	8.49427e+07	8.05327e+07	High	High	High	High	High	High
High	Master Protein	Q5VW32	BRO1 domain-containing protein BROX OS=Homo sapiens OX=9606 GN=BROX PE=1 SV=1	0	125.526	31	10	54	10	1	411	46.4	7.65	197.54	10	0	1.083	0.941464	22.41	95.6	104.4	0.63	2.21	1.67747e+07	1.36031e+07	1.23519e+07	2.63104e+07	2.13949e+07	1.94819e+07	High	High	High	High	High	High
High	Master Protein	P50395	Rab GDP dissociation inhibitor beta OS=Homo sapiens OX=9606 GN=GDI2 PE=1 SV=2	0	125.067	38	16	84	10	1	445	50.6	6.47	283.25	16	6	0.742	0.970664	8.19	112.5	87.5	2.42	1.35	1.34223e+08	1.14252e+08	104336704	1.54525e+08	1.2766e+08	1.21944e+08	High	High	High	High	High	High
High	Master Protein	P15531	Nucleoside diphosphate kinase A OS=Homo sapiens OX=9606 GN=NME1 PE=1 SV=1	0	124.691	64	10	103	6	1	152	17.1	6.19	360.01	10	5	0.411	0.688509	3.28	141.1	58.9	2.33	3	4.28411e+08	3.34654e+08	3.08083e+08	2.49474e+08	2.09504e+08	1.86987e+08	High	High	High	High	High	High
High	Master Protein	P01903	HLA class II histocompatibility antigen, DR alpha chain OS=Homo sapiens OX=9606 GN=HLA-DRA PE=1 SV=1	0	124.616	37	8	443	8	1	254	28.6	5	1631.82	8	0	0.544	0.891763	4.69	128.9	71.1	1.93	3.01	5.37295e+09	4.28289e+09	3.8557e+09	4.36212e+09	3.33743e+09	3.21926e+09	High	High	High	High	High	High
High	Master Protein	Q14699	Raftlin OS=Homo sapiens OX=9606 GN=RFTN1 PE=1 SV=4	0	124.296	34	13	55	13	1	578	63.1	5.67	188.41	13	0	1.866	0.631461	26.03	70.2	129.8	4.24	5.65	2.20859e+07	1.74364e+07	1.73337e+07	6.4526e+07	4.72346e+07	4.53865e+07	High	High	High	High	High	High
High	Master Protein	P12956	X-ray repair cross-complementing protein 6 OS=Homo sapiens OX=9606 GN=XRCC6 PE=1 SV=2	0	123.703	29	16	71	16	1	609	69.8	6.64	228.97	16	0	1.372	0.878587	19.84	74.9	125.1	11.02	1.82	4.16036e+07	2.79228e+07	2.60396e+07	8.19371e+07	6.878e+07	6.47737e+07	High	High	High	High	High	High
High	Master Protein	P68104	Elongation factor 1-alpha 1 OS=Homo sapiens OX=9606 GN=EEF1A1 PE=1 SV=1	0	123.659	30	11	189	11	1	462	50.1	9.01	697.41	11	0	0.502	0.8457	4.18	133.5	66.5	0.7	4.08	1.31406e+09	1.05984e+09	9.67374e+08	9.6243e+08	7.58757e+08	6.82156e+08	High	High	High	High	High	High
High	Master Protein	P50991	T-complex protein 1 subunit delta OS=Homo sapiens OX=9606 GN=CCT4 PE=1 SV=4	0	122.855	33	14	68	14	1	539	57.9	7.83	239.02	14	0	0.469	0.802583	5.42	136.9	63.1	1.3	1.49	1.19914e+08	9.78661e+07	8.74415e+07	8.12482e+07	6.39806e+07	6.13592e+07	High	High	High	High	High	High
High	Master Protein	P49368	T-complex protein 1 subunit gamma OS=Homo sapiens OX=9606 GN=CCT3 PE=1 SV=4	0	122.711	30	16	90	16	1	545	60.5	6.49	280.26	16	0	0.538	0.888388	5.13	131.1	68.9	0.74	2.93	1.66842e+08	1.34203e+08	1.24074e+08	1.28532e+08	98477359	9.72116e+07	High	High	High	High	High	High
High	Master Protein	P61160	Actin-related protein 2 OS=Homo sapiens OX=9606 GN=ACTR2 PE=1 SV=1	0	122.607	37	12	77	12	1	394	44.7	6.74	263.99	12	0	1.04	0.946879	26.3	100.9	99.1	5.55	3.84	8.74412e+07	6.39538e+07	6.31895e+07	1.16754e+08	9.7575e+07	9.68052e+07	High	High	High	High	High	High
High	Master Protein	P60174	Triosephosphate isomerase OS=Homo sapiens OX=9606 GN=TPI1 PE=1 SV=3	0	122.197	38	9	81	9	1	286	30.8	5.92	328.41	9	0	0.9	0.985767	13.89	105.3	94.7	1.14	1.75	1.72724e+08	1.43662e+08	1.28761e+08	2.27344e+08	178106903	172461150	High	High	High	High	High	High
High	Master Protein	P41252	Isoleucine--tRNA ligase, cytoplasmic OS=Homo sapiens OX=9606 GN=IARS PE=1 SV=2	0	122.083	18	21	72	21	1	1262	144.4	6.15	177.27	21	0	0.523	0.876741	4.64	135	65	1.03	4.74	4.34564e+07	3.58972e+07	3.30676e+07	32969657	2.45145e+07	2.3538e+07	High	High	High	High	High	High
High	Master Protein	P04908	Histone H2A type 1-B/E OS=Homo sapiens OX=9606 GN=HIST1H2AB PE=1 SV=2	0	121.5	58	6	275	1	1	130	14.1	11.05	912.24	6	1	4.017	0.103492	22.29	53.6	146.4	38.85	81.9	2.2473e+08	9.79314e+07	8.99252e+07	1.44796e+09	3.86496e+08	2.43922e+08	High	High	High	High	High	High
High	Master Protein	P79483	HLA class II histocompatibility antigen, DR beta 3 chain OS=Homo sapiens OX=9606 GN=HLA-DRB3 PE=1 SV=1	0	120.211	51	8	158	1	1	266	29.9	8.56	574.59	8	0														High	Not Found	High	Not Found	Not Found	Not Found
High	Master Protein	P09651	Heterogeneous nuclear ribonucleoprotein A1 OS=Homo sapiens OX=9606 GN=HNRNPA1 PE=1 SV=5	0	119.027	30	12	73	10	1	372	38.7	9.13	242.44	12	2	0.595	0.916399	7.17	123.9	76.1	0.82	2.02	9.07855e+07	7.52322e+07	6.80132e+07	8.09496e+07	6.50216e+07	6.40375e+07	High	High	High	High	High	High
High	Master Protein	P42224	Signal transducer and activator of transcription 1-alpha/beta OS=Homo sapiens OX=9606 GN=STAT1 PE=1 SV=2	0	118.298	29	19	53	19	1	750	87.3	6.05	157.7	19	0	2.4	0.450207	32.83	68.1	131.9	20.34	2.63	1.6205e+07	1.81174e+07	1.8228e+07	62204405	5.11784e+07	4.60655e+07	High	High	High	High	High	High
High	Master Protein	O60814	Histone H2B type 1-K OS=Homo sapiens OX=9606 GN=HIST1H2BK PE=1 SV=3	0	117.694	62	11	440	3	1	126	13.9	10.32	1079.84	11	10	1.937	0.599451	29.81	81.9	118.1	6.49	4.67	5.42286e+09	5.03651e+09	4.32588e+09	1.11937e+10	9.81117e+09	9.3738e+09	High	High	High	High	High	High
High	Master Protein	Q9Y6Q1	Calpain-6 OS=Homo sapiens OX=9606 GN=CAPN6 PE=1 SV=2	0	117.155	26	19	52	19	1	641	74.5	7.05	151.49	19	0	100	1.19206e-16			200		3.12				1.02677e+08	8.75329e+07	8.3647e+07	Not Found	Not Found	Not Found	High	High	High
High	Master Protein	P05362	Intercellular adhesion molecule 1 OS=Homo sapiens OX=9606 GN=ICAM1 PE=1 SV=2	0	117.002	25	13	95	13	1	532	57.8	7.99	324.93	13	0	0.454	0.773877	2.96	134	66	1.35	2.59	2.01774e+08	1.62786e+08	1.52859e+08	1.46929e+08	1.1663e+08	1.0724e+08	High	High	High	High	High	High
High	Master Protein	P11586	C-1-tetrahydrofolate synthase, cytoplasmic OS=Homo sapiens OX=9606 GN=MTHFD1 PE=1 SV=3	0	116.95	25	16	74	16	1	935	101.5	7.3	232.43	16	0	1.209	0.919343	17.35	90.2	109.8	4.62	5.72	2.50319e+07	1.9114e+07	1.91243e+07	4.40237e+07	3.63384e+07	3.08964e+07	High	High	High	High	High	High
High	Master Protein	Q14254	Flotillin-2 OS=Homo sapiens OX=9606 GN=FLOT2 PE=1 SV=2	0	116.864	38	14	77	14	1	428	47	5.25	258.1	14	0	0.479	0.815088	5.23	131.4	68.6	2.19	6.91	9.4942e+07	8.08298e+07	7.29565e+07	7.39387e+07	5.30525e+07	5.67734e+07	High	High	High	High	High	High
High	Master Protein	Q92598	Heat shock protein 105 kDa OS=Homo sapiens OX=9606 GN=HSPH1 PE=1 SV=1	0	116.779	21	15	60	15	1	858	96.8	5.39	201.68	15	0	0.346	0.551801	3.24	153.5	46.5	3.04	1.35	4.11513e+07	3.56298e+07	3.19571e+07	1.84278e+07	1.52112e+07	1.45454e+07	High	High	High	High	High	High
High	Master Protein	Q9H0U4	Ras-related protein Rab-1B OS=Homo sapiens OX=9606 GN=RAB1B PE=1 SV=1	0	116.521	63	9	75	3	1	201	22.2	5.73	253.18	9	6	0.472	0.809113	5.67	126.9	73.1	1.54	1.57	3.05364e+08	2.4604e+08	2.31913e+08	2.5686e+08	2.02008e+08	1.95436e+08	High	High	High	High	High	High
High	Master Protein	Q86YV0	RAS protein activator like-3 OS=Homo sapiens OX=9606 GN=RASAL3 PE=1 SV=2	0	115.906	20	16	64	16	1	1011	111.8	8.75	219.17	16	0	1.76	0.688509	21.7	70.4	129.6	2.96	5.9	1.54197e+07	1.28606e+07	1.10851e+07	4.10045e+07	3.40326e+07	2.87918e+07	High	High	High	High	High	High
High	Master Protein	Q9NUQ9	Protein FAM49B OS=Homo sapiens OX=9606 GN=FAM49B PE=1 SV=1	0	115.887	44	10	56	10	1	324	36.7	6.06	200.47	10	0	1.2	0.919343	30.99	65.1	134.9	3.58	8.13	2.82337e+08	2.42899e+08	2.25484e+08	7.8871e+08	7.23605e+08	7.09816e+08	High	High	High	High	High	High
High	Master Protein	Q01813	ATP-dependent 6-phosphofructokinase, platelet type OS=Homo sapiens OX=9606 GN=PFKP PE=1 SV=2	0	114.886	26	16	51	14	1	784	85.5	7.55	168.22	16	2	1.046	0.945793	17.52	97.8	102.2	0.54	1.69	3.78406e+07	3.09739e+07	2.80144e+07	5.69424e+07	4.63883e+07	4.51386e+07	High	High	High	High	High	High
High	Master Protein	P31946	14-3-3 protein beta/alpha OS=Homo sapiens OX=9606 GN=YWHAB PE=1 SV=3	0	114.784	46	10	87	4	1	246	28.1	4.83	249.2	10	3	1.072	0.942409	34.23	94.6	105.4	3.04	4.73	3.93014e+07	3.1995e+07	2.77622e+07	59244469	5.27479e+07	4.85559e+07	High	High	High	High	High	High
High	Master Protein	P29144	Tripeptidyl-peptidase 2 OS=Homo sapiens OX=9606 GN=TPP2 PE=1 SV=4	0	112.771	20	18	77	18	1	1249	138.3	6.32	237.1	18	0	0.79	0.982493	11.05	112.1	87.9	5.9	3.85	4.39946e+07	3.21965e+07	2.99623e+07	4.80015e+07	3.61453e+07	3.5005e+07	High	High	High	High	High	High
High	Master Protein	P62701	40S ribosomal protein S4, X isoform OS=Homo sapiens OX=9606 GN=RPS4X PE=1 SV=2	0	112.768	45	14	94	14	1	263	29.6	10.15	285.56	14	0	1.267	0.902836	32.51	88.3	111.7	5.34	10.02	1.01448e+08	7.49753e+07	6.96952e+07	1.95481e+08	1.38565e+08	1.24e+08	High	High	High	High	High	High
High	Master Protein	P09874	Poly [ADP-ribose] polymerase 1 OS=Homo sapiens OX=9606 GN=PARP1 PE=1 SV=4	0	112.694	22	17	66	17	1	1014	113	8.88	210.81	17	0	0.841	0.996144	50.46	95.3	104.7	5.47	0.44	4.25768e+07	3.20975e+07	2.86219e+07	6.23128e+07	5.07177e+07	4.83048e+07	High	High	High	High	High	High
High	Master Protein	P09429	High mobility group protein B1 OS=Homo sapiens OX=9606 GN=HMGB1 PE=1 SV=3	0	111.431	31	7	41	6	1	215	24.9	5.74	171.11	7	1	2.832	0.312575	29.51	50.3	149.7	9.05	4.37	2.21445e+07	1.7095e+07	1.37956e+07	9.64573e+07	7.31904e+07	6.83653e+07	High	High	High	High	High	High
High	Master Protein	P28838	Cytosol aminopeptidase OS=Homo sapiens OX=9606 GN=LAP3 PE=1 SV=3	0	109.907	29	13	72	13	1	519	56.1	7.93	246.86	13	0	1.69	0.724107	24.48	73.2	126.8	7.84	9.61	2.61842e+07	2.4137e+07	2.26952e+07	6.31653e+07	6.01537e+07	5.81453e+07	High	High	High	High	High	High
High	Master Protein	Q15833	Syntaxin-binding protein 2 OS=Homo sapiens OX=9606 GN=STXBP2 PE=1 SV=2	0	109.857	26	15	69	15	1	593	66.4	6.55	187.66	15	0	1.177	0.924503	18.52	93.6	106.4	1.15	4.3	3.21141e+07	2.66728e+07	2.44596e+07	5.71318e+07	4.35929e+07	4.04464e+07	High	High	High	High	High	High
High	Master Protein	P22626	Heterogeneous nuclear ribonucleoproteins A2/B1 OS=Homo sapiens OX=9606 GN=HNRNPA2B1 PE=1 SV=2	0	109.688	35	10	59	8	1	353	37.4	8.95	188.52	10	0	0.588	0.909782	8.09	128.1	71.9	3.84	4.99	2.39478e+07	2.08655e+07	1.91186e+07	2.07815e+07	1.62856e+07	1.70148e+07	High	High	High	High	High	High
High	Master Protein	P31146	Coronin-1A OS=Homo sapiens OX=9606 GN=CORO1A PE=1 SV=4	0	109.582	31	13	84	12	1	461	51	6.68	289.17	13	0	1.395	0.870223	15.64	83.3	116.7	2.42	4.98	2.44128e+08	1.91265e+08	1.74395e+08	4.89279e+08	3.85097e+08	3.40888e+08	High	High	High	High	High	High
High	Master Protein	Q99832	T-complex protein 1 subunit eta OS=Homo sapiens OX=9606 GN=CCT7 PE=1 SV=2	0	109.117	36	17	88	17	1	543	59.3	7.65	266.08	17	0	0.43	0.724107	3.35	140.9	59.1	2.58	3.83	1.49528e+08	1.15844e+08	1.08367e+08	9.37571e+07	7.14302e+07	67307135	High	High	High	High	High	High
High	Master Protein	P14625	Endoplasmin OS=Homo sapiens OX=9606 GN=HSP90B1 PE=1 SV=1	0	108.306	22	17	48	15	1	803	92.4	4.84	148.37	17	0	0.349	0.55631	2.16	145.2	54.8	5.85	9.96	6.51905e+07	4.77187e+07	48076683	3.82071e+07	2.85269e+07	2.40373e+07	High	High	High	High	High	High
High	Master Protein	Q92597	Protein NDRG1 OS=Homo sapiens OX=9606 GN=NDRG1 PE=1 SV=1	0	108.099	31	7	39	7	1	394	42.8	5.82	179.49	7	0	0.34	0.537535	3.38	154.4	45.6	9.47	16.52	4.33239e+07	2.96053e+07	2.81576e+07	1.98791e+07	1.17215e+07	1.2398e+07	High	High	High	High	High	High
High	Master Protein	P13762	HLA class II histocompatibility antigen, DR beta 4 chain OS=Homo sapiens OX=9606 GN=HLA-DRB4 PE=1 SV=2	0	107.348	29	4	41	3	1	266	29.9	7.33	197.2	4	0	0.053	0.000140646	0.17	195.7	4.3	5.61	21.21	1.27067e+08	1.12347e+08	1.05716e+08	4.35346e+06	2594206	3.79012e+06	High	High	High	High	High	High
High	Master Protein	Q12864	Cadherin-17 OS=Homo sapiens OX=9606 GN=CDH17 PE=2 SV=3	0	107.305	20	12	31	12	1	832	92.2	5.14	123.27	12	0	100	1.19206e-16			200		14.52				2.66526e+07	2.67219e+07	2.73862e+07	Peak Found	Peak Found	Peak Found	High	High	High
High	Master Protein	Q5JWF2	Guanine nucleotide-binding protein G(s) subunit alpha isoforms XLas OS=Homo sapiens OX=9606 GN=GNAS PE=1 SV=2	0	107.081	17	14	81	13	1	1037	111	5.03	255.89	14	1	0.927	0.980758	13.09	103.1	96.9	2.39	1.38	3.15515e+08	2.50263e+08	2.39956e+08	4.28772e+08	3.39725e+08	3.29812e+08	High	High	High	High	High	High
High	Master Protein	P11388	DNA topoisomerase 2-alpha OS=Homo sapiens OX=9606 GN=TOP2A PE=1 SV=3	0	106.763	13	19	54	13	1	1531	174.3	8.72	147.1	19	6	3.234	0.216346	27.31	43.2	156.8	12.89	2.38	1.14106e+07	7.22635e+06	8.07361e+06	5.91014e+07	4.59964e+07	4.36256e+07	High	High	High	High	High	High
High	Master Protein	O43491	Band 4.1-like protein 2 OS=Homo sapiens OX=9606 GN=EPB41L2 PE=1 SV=1	0	106.501	20	17	48	17	1	1005	112.5	5.44	124.47	17	0	0.01	1.19206e-16		200		4.02		2.86938e+07	2.23485e+07	1.9751e+07				High	High	High	Not Found	Not Found	Not Found
High	Master Protein	P49588	Alanine--tRNA ligase, cytoplasmic OS=Homo sapiens OX=9606 GN=AARS PE=1 SV=2	0	106.318	15	12	59	12	1	968	106.7	5.53	217.54	12	0	0.476	0.809159	4.35	135.3	64.7	2.68	3.14	2.93172e+07	2.31434e+07	2.07296e+07	1.95973e+07	1.61731e+07	1.44127e+07	High	High	High	High	High	High
High	Master Protein	P06753	Tropomyosin alpha-3 chain OS=Homo sapiens OX=9606 GN=TPM3 PE=1 SV=2	0	106.246	24	10	59	7	1	285	32.9	4.72	201.01	10	0	2.864	0.303088	58.04	55.1	144.9	4.43	2.15	2.38809e+07	1.82212e+07	1.81378e+07	9.02062e+07	7.36198e+07	7.21294e+07	High	High	High	High	High	High
High	Master Protein	P22392	Nucleoside diphosphate kinase B OS=Homo sapiens OX=9606 GN=NME2 PE=1 SV=1	0	106.139	65	9	95	5	1	152	17.3	8.41	304.08	9	0	0.311	0.466968	2.38	154.4	45.6	4.19	10.72	1.28202e+08	9.82415e+07	8.83607e+07	5.93077e+07	4.17439e+07	3.7092e+07	High	High	High	High	High	High
High	Master Protein	P26641	Elongation factor 1-gamma OS=Homo sapiens OX=9606 GN=EEF1G PE=1 SV=3	0	105.703	20	10	73	10	1	437	50.1	6.67	213.37	10	0	0.366	0.587538	2.74	144.1	55.9	3.18	4.44	1.79287e+08	1.37397e+08	1.28348e+08	9.65803e+07	7.82498e+07	6.86204e+07	High	High	High	High	High	High
High	Master Protein	P51149	Ras-related protein Rab-7a OS=Homo sapiens OX=9606 GN=RAB7A PE=1 SV=1	0	105.561	64	12	75	12	1	207	23.5	6.7	261.21	12	0	0.407	0.679441	2.41	141	59	1.48	1.93	2.04243e+08	1.70838e+08	1.56317e+08	1.27051e+08	9.95572e+07	9.74298e+07	High	High	High	High	High	High
High	Master Protein	P06899	Histone H2B type 1-J OS=Homo sapiens OX=9606 GN=HIST1H2BJ PE=1 SV=3	0	105.386	60	10	428	2	1	126	13.9	10.32	1039.89	10	0	2.796	0.321335	15.6	53.9	146.1	10.48	9.91	1.16122e+08	1.06934e+08	1.06885e+08	4.46924e+08	4.16702e+08	4.18181e+08	High	High	High	High	High	High
High	Master Protein	P60842	Eukaryotic initiation factor 4A-I OS=Homo sapiens OX=9606 GN=EIF4A1 PE=1 SV=1	0	105.259	36	12	61	7	1	406	46.1	5.48	213.41	12	6	0.911	0.983065	15.35	100.8	99.2	5.48	5.36	4.3392e+07	3.19454e+07	2.98152e+07	6.15466e+07	4.51182e+07	4.37693e+07	High	High	High	High	High	High
High	Master Protein	O95466	Formin-like protein 1 OS=Homo sapiens OX=9606 GN=FMNL1 PE=1 SV=3	0	105.103	20	18	58	18	1	1100	121.8	5.72	164.7	18	0	1.173	0.924503	24.08	94.3	105.7	13.65	11.9	3.07679e+07	2.14933e+07	2.58749e+07	5.75559e+07	3.69813e+07	3.83024e+07	High	High	High	High	High	High
High	Master Protein	P06239	Tyrosine-protein kinase Lck OS=Homo sapiens OX=9606 GN=LCK PE=1 SV=6	0	103.972	32	12	73	10	1	509	58	5.36	237.65	12	1	0.956	0.972865	18.94	103.6	96.4	2.18	5.51	4.66233e+07	3.65565e+07	3.35504e+07	6.37549e+07	4.63087e+07	4.65307e+07	High	High	High	High	High	High
High	Master Protein	P23526	Adenosylhomocysteinase OS=Homo sapiens OX=9606 GN=AHCY PE=1 SV=4	0	103.199	30	14	69	12	1	432	47.7	6.34	237.99	14	1	0.873	0.9946	8.97	108.3	91.7	2.23	4.31	8.99593e+07	7.08862e+07	6.75875e+07	1.15885e+08	8.63095e+07	8.46474e+07	High	High	High	High	High	High
High	Master Protein	P52907	F-actin-capping protein subunit alpha-1 OS=Homo sapiens OX=9606 GN=CAPZA1 PE=1 SV=3	0	102.158	55	10	43	8	1	286	32.9	5.69	180.44	10	2	0.903	0.985767	32.33	100.2	99.8	0.6	2.46	4.39501e+07	3.60949e+07	3.31665e+07	6.61539e+07	5.12211e+07	4.90155e+07	High	High	High	High	High	High
High	Master Protein	Q96F07	Cytoplasmic FMR1-interacting protein 2 OS=Homo sapiens OX=9606 GN=CYFIP2 PE=1 SV=2	0	102.064	14	15	50	11	1	1278	148.3	7.31	131.77	15	4	2.706	0.344489	22.22	48.6	151.4	20.04	8.39	1.27704e+07	1.01527e+07	6.48273e+06	6.35024e+07	4.5489e+07	4.17694e+07	High	High	High	High	High	High
High	Master Protein	P0C0S5	Histone H2A.Z OS=Homo sapiens OX=9606 GN=H2AFZ PE=1 SV=2	0	101.332	54	6	227	4	1	128	13.5	10.58	584.63	6	0	3.83	0.123535	29.73	39.2	160.8	15.9	11.69	1.52646e+08	1.02613e+08	8.34762e+07	9.03871e+08	6.05929e+08	5.67535e+08	High	High	High	High	High	High
High	Master Protein	P07948	Tyrosine-protein kinase Lyn OS=Homo sapiens OX=9606 GN=LYN PE=1 SV=3	0	99.745	33	15	49	13	1	512	58.5	7.11	157.65	15	2	2.853	0.306767	81.24	43.4	156.6	3.77	2.64	2.82639e+07	2.41796e+07	2.27107e+07	1.57494e+08	1.25585e+08	1.14894e+08	Peak Found	Peak Found	Peak Found	High	High	High
High	Master Protein	P22234	Multifunctional protein ADE2 OS=Homo sapiens OX=9606 GN=PAICS PE=1 SV=3	0	99.305	29	14	60	14	1	425	47	7.23	199.75	14	0	0.421	0.705197	4.05	145.7	54.3	4.24	7.94	7.66497e+07	6.57063e+07	6.22029e+07	4.34042e+07	3.42052e+07	3.75473e+07	High	High	High	High	High	High
High	Master Protein	Q9H223	EH domain-containing protein 4 OS=Homo sapiens OX=9606 GN=EHD4 PE=1 SV=1	0	99.225	35	19	72	15	1	541	61.1	6.76	221.63	19	0	3.003	0.267752	18.36	48.7	151.3	3.61	2.91	3.14741e+07	2.40533e+07	2.214e+07	1.39482e+08	1.08297e+08	1.0149e+08	High	High	High	High	High	High
High	Master Protein	Q8IUE6	Histone H2A type 2-B OS=Homo sapiens OX=9606 GN=HIST2H2AB PE=1 SV=3	0	98.85	58	5	113	3	1	130	14	10.89	485.52	5	0	11.962	0.000334373	14.66	11.7	188.3	7.88	5	8049173	5957003	5.14259e+06	169902003	1.48655e+08	1.28337e+08	Peak Found	Peak Found	High	High	High	High
High	Master Protein	P62834	Ras-related protein Rap-1A OS=Homo sapiens OX=9606 GN=RAP1A PE=1 SV=1	0	98.581	49	9	114	2	1	184	21	6.67	360.83	9	6	0.484	0.822054	10.75	131.4	68.6	2.3	1.34	6.05363e+08	5.11001e+08	4.71664e+08	4.64848e+08	387065400	3.63727e+08	High	High	High	High	High	High
High	Master Protein	O00299	Chloride intracellular channel protein 1 OS=Homo sapiens OX=9606 GN=CLIC1 PE=1 SV=4	0	98.512	40	9	62	9	1	241	26.9	5.17	228.29	9	0	3.592	0.155267	20.44	43.2	156.8	1	4.75	1.5149e+08	1.24082e+08	1.15113e+08	7.36907e+08	6.47167e+08	6.17778e+08	High	High	High	High	High	High
High	Master Protein	Q9HB71	Calcyclin-binding protein OS=Homo sapiens OX=9606 GN=CACYBP PE=1 SV=2	0	98.416	43	8	44	8	1	228	26.2	8.25	183.94	8	0	0.411	0.688509	4.22	138.1	61.9	6.91	3.53	3.99754e+07	2.91746e+07	2.63548e+07	2.34972e+07	1.7813e+07	1.77957e+07	High	High	High	High	High	High
High	Master Protein	P0DP25	Calmodulin-3 OS=Homo sapiens OX=9606 GN=CALM3 PE=1 SV=1	0	98.177	62	6	76	5	1	149	16.8	4.22	297.9	6	2	1.128	0.930581	29.65	92.6	107.4	2.88	6.69	1.81101e+08	1.53902e+08	133148387	273159447	246555278	2.38284e+08	High	High	High	High	High	High
High	Master Protein	P17301	Integrin alpha-2 OS=Homo sapiens OX=9606 GN=ITGA2 PE=1 SV=1	0	98.006	15	14	33	14	1	1181	129.2	5.31	106.82	14	0	0.621	0.924503	19.29	197	3	2.11	28.97	3.81126e+07	3.02244e+07	2.88001e+07	1.02777e+06	550233		High	High	High	Peak Found	Peak Found	Not Found
High	Master Protein	P18433	Receptor-type tyrosine-protein phosphatase alpha OS=Homo sapiens OX=9606 GN=PTPRA PE=1 SV=3	0	97.697	19	14	43	14	1	802	90.7	6.65	143.37	14	0	1.519	0.81107	15.39	79.5	120.5	1.18	2.37	2.55049e+07	21049231	1.87931e+07	5.58896e+07	4.52007e+07	4.46713e+07	High	High	High	High	High	High
High	Master Protein	P16070	CD44 antigen OS=Homo sapiens OX=9606 GN=CD44 PE=1 SV=3	0	97.535	8	7	52	7	1	742	81.5	5.33	175.84	7	0	6.6	0.0116636	34.07	24.1	175.9	3.47	4.94	1.93053e+07	1.47804e+07	1.36261e+07	1.98798e+08	1.46305e+08	1.4833e+08	High	High	High	High	High	High
High	Master Protein	P08754	Guanine nucleotide-binding protein G(k) subunit alpha OS=Homo sapiens OX=9606 GN=GNAI3 PE=1 SV=3	0	96.904	34	11	159	7	1	354	40.5	5.69	422.97	11	0	0.642	0.930581	7.58	122.3	77.7	4.66	4.7	8.7451e+07	6.81519e+07	5.9403e+07	8.26246e+07	6.22333e+07	5.8293e+07	High	High	High	High	High	High
High	Master Protein	P11233	Ras-related protein Ral-A OS=Homo sapiens OX=9606 GN=RALA PE=1 SV=1	0	96.224	49	10	71	4	1	206	23.6	7.11	233.27	10	7	0.79	0.982493	8.61	112.6	87.4	3.53	1.22	1.89904e+08	1.49395e+08	1.31952e+08	2.07841e+08	164524977	1.58029e+08	High	High	High	High	High	High
High	Master Protein	P41250	Glycine--tRNA ligase OS=Homo sapiens OX=9606 GN=GARS PE=1 SV=3	0	95.849	26	16	64	16	1	739	83.1	7.03	189.63	16	0	0.66	0.936856	6.42	115	85	4.11	6.83	6.48914e+07	4.87785e+07	4.61177e+07	6.61418e+07	5.6209e+07	4.64913e+07	High	High	High	High	High	High
High	Master Protein	Q06830	Peroxiredoxin-1 OS=Homo sapiens OX=9606 GN=PRDX1 PE=1 SV=1	0	95.77	49	15	80	12	1	199	22.1	8.13	221.61	15	3	0.249	0.292125	0.93	161.5	38.5	2.03	4.04	6.24208e+08	4.90151e+08	4.51273e+08	2.18098e+08	1.69441e+08	1.54626e+08	High	High	High	High	High	High
High	Master Protein	P61313	60S ribosomal protein L15 OS=Homo sapiens OX=9606 GN=RPL15 PE=1 SV=2	0	94.757	35	7	64	7	1	204	24.1	11.62	208.84	7	0	1.438	0.84691	17.41	76.4	123.6	5.84	4.03	6.32767e+07	4.69182e+07	4.25479e+07	1.34765e+08	1.09222e+08	9.64711e+07	High	High	High	High	High	High
High	Master Protein	P62424	60S ribosomal protein L7a OS=Homo sapiens OX=9606 GN=RPL7A PE=1 SV=2	0	91.716	34	13	90	13	1	266	30	10.61	272.77	13	0	1.196	0.919343	50.39	89.2	110.8	3.15	4.7	1.15814e+08	9.0932e+07	8.11383e+07	2.03209e+08	1.6259e+08	142943278	High	High	High	High	High	High
High	Master Protein	B5ME19	Eukaryotic translation initiation factor 3 subunit C-like protein OS=Homo sapiens OX=9606 GN=EIF3CL PE=3 SV=1	0	91.672	17	13	46	13	1	914	105.4	5.64	121.19	13	0	0.756	0.971983	11.02	116.4	83.6	2.88	6.57	2.43093e+07	1.97578e+07	1.72089e+07	2.70061e+07	2.03977e+07	1.82066e+07	High	High	High	High	High	High
High	Master Protein	Q9BYX7	Putative beta-actin-like protein 3 OS=Homo sapiens OX=9606 GN=POTEKP PE=5 SV=1	0	90.535	14	5	292	1	1	375	42	6.33	750.07	5	0	1.754	0.688509	37.8	74.1	125.9	21.64	42.21	2.72133e+07	1.70872e+07	1.3321e+07	9.47216e+07	4.17133e+07	3.48256e+07	High	High	High	High	High	High
High	Master Protein	Q9BUF5	Tubulin beta-6 chain OS=Homo sapiens OX=9606 GN=TUBB6 PE=1 SV=1	0	90.268	28	11	117	4	1	446	49.8	4.88	375.14	11	0	1.312	0.891763	21.19	87.3	112.7	8.42	9.36	5.2157e+06	4.99124e+06	4.05485e+06	9.54702e+06	8235173	8.79898e+06	High	Peak Found	High	High	Peak Found	Peak Found
High	Master Protein	O00560	Syntenin-1 OS=Homo sapiens OX=9606 GN=SDCBP PE=1 SV=1	0	90.163	36	6	34	6	1	298	32.4	7.53	150.79	6	0	1.754	0.688509	42.51	68.1	131.9	2.05	2.03	5.90833e+07	4.67688e+07	4.44808e+07	1.65344e+08	1.32662e+08	1.30712e+08	High	High	High	High	High	High
High	Master Protein	P46777	60S ribosomal protein L5 OS=Homo sapiens OX=9606 GN=RPL5 PE=1 SV=3	0	90.154	21	8	47	8	1	297	34.3	9.72	144.59	8	0	0.566	0.902836	7.45	130.5	69.5	4.94	2.47	9.95392e+07	7.96794e+07	6.75312e+07	7.52961e+07	6.21519e+07	5.60762e+07	High	High	High	High	High	High
High	Master Protein	P11387	DNA topoisomerase 1 OS=Homo sapiens OX=9606 GN=TOP1 PE=1 SV=2	0	90.08	20	13	61	12	1	765	90.7	9.31	184.01	13	1	2.345	0.46363	15.23	63.4	136.6	2.72	5.45	3.82724e+07	3.05165e+07	2.70277e+07	125588554	9.46391e+07	8.68739e+07	High	High	High	High	High	High
High	Master Protein	Q9UIQ6	Leucyl-cystinyl aminopeptidase OS=Homo sapiens OX=9606 GN=LNPEP PE=1 SV=3	0	90.033	18	16	52	16	1	1025	117.3	5.73	169.41	16	0	0.638	0.930581	8.92	124.5	75.5	3.15	4.12	2.91107e+07	22356181	2.07536e+07	2.32854e+07	2.05121e+07	1.87611e+07	High	High	High	High	High	High
High	Master Protein	Q12846	Syntaxin-4 OS=Homo sapiens OX=9606 GN=STX4 PE=1 SV=2	0	89.842	38	9	49	9	1	297	34.2	6.28	168.34	9	0	0.301	0.445823	1.57	151.6	48.4	2.56	6.26	1.13595e+08	8.83597e+07	81416959	5.23351e+07	4.0941e+07	3.55551e+07	High	High	High	High	High	High
High	Master Protein	O95819	Mitogen-activated protein kinase kinase kinase kinase 4 OS=Homo sapiens OX=9606 GN=MAP4K4 PE=1 SV=2	0	89.762	14	15	72	5	1	1239	142	7.46	128.57	15	0	1.362	0.809113	44.33	86.7	113.3	22.96	4.34	621387	447721	289496	1.10414e+06	824384	797928	High	High	High	High	High	High
High	Master Protein	P61224	Ras-related protein Rap-1b OS=Homo sapiens OX=9606 GN=RAP1B PE=1 SV=1	0	89.675	49	8	111	1	1	184	20.8	5.78	351.02	8	0	1.217	0.916399	11.48	88.2	111.8	11.73	9.29	6.58944e+07	4.68728e+07	3.89876e+07	1.17356e+08	8.55217e+07	7.50522e+07	High	High	High	High	High	High
High	Master Protein	P00761	Trypsin OS=Sus scrofa OX=9823 PE=1 SV=1	0	89.571	25	4	104	4	1	231	24.4	7.18	435.42	4	0	1.093	0.940377	11.23	99.4	100.6	2.57	4.96	2.17734e+09	1.68995e+09	1.60391e+09	3.38997e+09	2.55172e+09	2.37574e+09	High	High	High	High	High	High
High	Master Protein	P07737	Profilin-1 OS=Homo sapiens OX=9606 GN=PFN1 PE=1 SV=2	0	89.496	57	9	101	9	1	140	15	8.27	293.94	9	0	1.123	0.931192	20.79	98.4	101.6	2.84	1.46	2.81609e+08	2.34794e+08	2.22104e+08	4.26061e+08	3.48652e+08	3.36888e+08	High	High	High	High	High	High
High	Master Protein	P25786	Proteasome subunit alpha type-1 OS=Homo sapiens OX=9606 GN=PSMA1 PE=1 SV=1	0	89.108	30	8	46	8	1	263	29.5	6.61	142.56	8	0	0.892	0.985907	13.2	103.3	96.7	4.11	1.72	3.36985e+07	2.54885e+07	2.35614e+07	4.27513e+07	3.52725e+07	3.229e+07	High	High	High	High	High	High
High	Master Protein	P84095	Rho-related GTP-binding protein RhoG OS=Homo sapiens OX=9606 GN=RHOG PE=1 SV=1	0	88.649	35	7	49	7	1	191	21.3	8.12	195.22	7	0	1.659	0.74116	27.92	75.2	124.8	5.11	8.75	1.88599e+07	1.42177e+07	1.28011e+07	4.50204e+07	3.39662e+07	2.90245e+07	High	High	High	High	High	High
High	Master Protein	O14818	Proteasome subunit alpha type-7 OS=Homo sapiens OX=9606 GN=PSMA7 PE=1 SV=1	0	88.267	45	10	60	10	1	248	27.9	8.46	210.22	10	0	0.823	0.992976	16.26	108.4	91.6	4.29	8.41	4.89178e+07	4.2556e+07	3.96118e+07	5.5557e+07	5.1743e+07	5.00203e+07	High	High	High	High	High	High
High	Master Protein	Q16181	Septin-7 OS=Homo sapiens OX=9606 GN=SEPT7 PE=1 SV=2	0	88.002	31	10	51	9	1	437	50.6	8.63	166.11	10	1	0.746	0.970664	16	117.2	82.8	3.03	4.05	2.6766e+07	2.30925e+07	2.0957e+07	2.87132e+07	2.30449e+07	2.3513e+07	High	High	High	High	High	High
High	Master Protein	P61204	ADP-ribosylation factor 3 OS=Homo sapiens OX=9606 GN=ARF3 PE=1 SV=2	0	87.936	64	9	76	5	1	181	20.6	7.43	265.09	9	4	1	0.957772	21.65	101.7	98.3	4.22	3.71	1.49183e+08	1.27184e+08	1.21041e+08	2.07862e+08	1.76719e+08	1.7195e+08	High	High	High	High	High	High
High	Master Protein	P27797	Calreticulin OS=Homo sapiens OX=9606 GN=CALR PE=1 SV=1	0	86.83	28	8	35	8	1	417	48.1	4.44	118.03	8	0	0.295	0.428543	2.84	156.1	43.9	5.94	7.48	3.87363e+07	2.99695e+07	2.56433e+07	1.33886e+07	1.21201e+07	1.19087e+07	High	High	High	High	High	High
High	Master Protein	P52565	Rho GDP-dissociation inhibitor 1 OS=Homo sapiens OX=9606 GN=ARHGDIA PE=1 SV=3	0	86.818	28	7	47	7	1	204	23.2	5.11	162.45	7	0	1.122	0.931192	21.12	93.1	106.9	3.28	5.8	4.34902e+07	3.43717e+07	3.03688e+07	74111930	5.6797e+07	5.07138e+07	High	High	High	High	High	High
High	Master Protein	P50995	Annexin A11 OS=Homo sapiens OX=9606 GN=ANXA11 PE=1 SV=1	0	86.536	24	10	48	10	1	505	54.4	7.65	154.54	10	0	0.973	0.970664	20.82	109.7	90.3	1.15	4.77	3.83268e+07	3.07984e+07	2.88016e+07	4.59128e+07	3.41379e+07	3.50467e+07	High	High	High	High	High	High
High	Master Protein	P62906	60S ribosomal protein L10a OS=Homo sapiens OX=9606 GN=RPL10A PE=1 SV=2	0	86.271	28	7	44	7	1	217	24.8	9.94	149.77	7	0	1.095	0.940354	29.68	96.9	103.1	3.41	7.71	7.12086e+07	5.97506e+07	5.10293e+07	1.24156e+08	8.78869e+07	8.42159e+07	High	High	High	High	High	High
High	Master Protein	O15143	Actin-related protein 2/3 complex subunit 1B OS=Homo sapiens OX=9606 GN=ARPC1B PE=1 SV=3	0	85.734	26	9	55	9	1	372	40.9	8.35	191.05	9	0	1.028	0.951477	17.38	99	101	0.82	4.31	6.87205e+07	5.6944e+07	5.18388e+07	1.06917e+08	79554430	7.8744e+07	High	High	High	High	High	High
High	Master Protein	P13164	Interferon-induced transmembrane protein 1 OS=Homo sapiens OX=9606 GN=IFITM1 PE=1 SV=3	0	84.843	30	3	87	1	1	125	14	7.93	301.64	3	4	6.291	0.0147773	24.42	28.4	171.6	13.82	11.06	6.23283e+07	5.09878e+07	3.6225e+07	5.45351e+08	3.71751e+08	4.36619e+08	High	High	High	High	High	High
High	Master Protein	P61106	Ras-related protein Rab-14 OS=Homo sapiens OX=9606 GN=RAB14 PE=1 SV=4	0	84.79	50	7	48	6	1	215	23.9	6.21	175.31	7	0	0.617	0.924503	6.23	138.8	61.2	17.91	4.09	3.40585e+07	38043239	3.57794e+07	2.84176e+07	2.41205e+07	2.37015e+07	High	High	High	High	High	High
High	Master Protein	P15880	40S ribosomal protein S2 OS=Homo sapiens OX=9606 GN=RPS2 PE=1 SV=2	0	84.764	38	10	71	10	1	293	31.3	10.24	208.82	10	0	1.725	0.703205	20.26	72.6	127.4	0.7	2.66	1.423e+08	1.17692e+08	1.06901e+08	3.76673e+08	2.95141e+08	2.7478e+08	High	High	High	High	High	High
High	Master Protein	Q01629	Interferon-induced transmembrane protein 2 OS=Homo sapiens OX=9606 GN=IFITM2 PE=1 SV=2	0	84.471	32	3	44	1	1	132	14.6	7.42	196.03	3	0	100	1.19206e-16			200		23.6				5287000	2.7688e+06	2937652	Not Found	Not Found	Not Found	High	High	Peak Found
High	Master Protein	P23396	40S ribosomal protein S3 OS=Homo sapiens OX=9606 GN=RPS3 PE=1 SV=2	0	84.383	65	15	84	15	1	243	26.7	9.66	226.84	15	0	0.88	0.993339	16.68	108.3	91.7	3.06	0.43	1.11473e+08	9.65705e+07	8.65994e+07	141630410	1.15867e+08	109385217	High	High	High	High	High	High
High	Master Protein	P36578	60S ribosomal protein L4 OS=Homo sapiens OX=9606 GN=RPL4 PE=1 SV=5	0	83.84	25	12	62	12	1	427	47.7	11.06	188.15	12	0	1.131	0.930581	42.34	91	109	3.5	3.03	1.13527e+08	8.63785e+07	8.13024e+07	1.90456e+08	1.45957e+08	1.45031e+08	High	High	High	High	High	High
High	Master Protein	Q07020	60S ribosomal protein L18 OS=Homo sapiens OX=9606 GN=RPL18 PE=1 SV=2	0	83.818	37	8	68	8	1	188	21.6	11.72	168.32	8	0	1.529	0.809113	22.06	75.2	124.8	1.59	1.79	82268256	6.53292e+07	5.96416e+07	1.92612e+08	1.56074e+08	1.43405e+08	High	High	High	High	High	High
High	Master Protein	P62241	40S ribosomal protein S8 OS=Homo sapiens OX=9606 GN=RPS8 PE=1 SV=2	0	83.288	39	9	66	9	1	208	24.2	10.32	200.76	9	0	1.505	0.82196	25.72	76	124	5.01	6.21	9.91169e+07	8.81571e+07	8.0827e+07	2.31664e+08	2.06984e+08	2.00488e+08	High	High	High	High	High	High
High	Master Protein	P62258	14-3-3 protein epsilon OS=Homo sapiens OX=9606 GN=YWHAE PE=1 SV=1	0	82.932	45	11	58	9	1	255	29.2	4.74	178.34	11	0	0.601	0.919343	7.28	127.4	72.6	4.62	6.5	3.02387e+07	2.49114e+07	2.45128e+07	2.51851e+07	2.25946e+07	1.90093e+07	High	High	High	High	High	High
High	Master Protein	P55160	Nck-associated protein 1-like OS=Homo sapiens OX=9606 GN=NCKAP1L PE=1 SV=3	0	82.906	12	12	43	12	1	1127	128.1	6.86	123.8	12	0	2.889	0.297539	17.7	49.8	150.2	5.03	2.64	1.15635e+07	8.98508e+06	7.79563e+06	4.99283e+07	3.90208e+07	3.64787e+07	High	High	High	High	High	High
High	Master Protein	P37802	Transgelin-2 OS=Homo sapiens OX=9606 GN=TAGLN2 PE=1 SV=3	0	82.86	57	11	41	11	1	199	22.4	8.25	132.6	11	0	1.677	0.729268	21.62	76.6	123.4	4.95	3.35	4.2019e+07	3.39405e+07	2.85907e+07	1.02143e+08	7.86309e+07	73820349	High	High	High	High	High	High
High	Master Protein	Q9BZQ8	Protein Niban OS=Homo sapiens OX=9606 GN=FAM129A PE=1 SV=1	0	82.628	19	15	67	15	1	928	103.1	4.78	206.21	15	0	0.935	0.978291	14.89	103.1	96.9	0.59	3.12	6.39325e+07	5.15738e+07	4.7585e+07	9.02443e+07	6.88408e+07	6.67121e+07	High	High	High	High	High	High
High	Master Protein	Q14974	Importin subunit beta-1 OS=Homo sapiens OX=9606 GN=KPNB1 PE=1 SV=2	0	82.242	17	12	48	12	1	876	97.1	4.78	136.08	12	0	0.457	0.778914	4.69	140.7	59.3	6.52	11.84	3.65588e+07	3.02834e+07	2.4504e+07	2.63913e+07	1.71586e+07	1.71317e+07	High	High	High	High	High	High
High	Master Protein	P62937	Peptidyl-prolyl cis-trans isomerase A OS=Homo sapiens OX=9606 GN=PPIA PE=1 SV=2	0	82.051	28	7	98	7	1	165	18	7.81	276.18	7	0	0.547	0.891763	5.04	132.9	67.1	0.86	3.78	6.91523e+08	5.68454e+08	5.24507e+08	5.4078e+08	4.09564e+08	3.91268e+08	High	High	High	High	High	High
High	Master Protein	P18124	60S ribosomal protein L7 OS=Homo sapiens OX=9606 GN=RPL7 PE=1 SV=1	0	81.88	35	11	77	11	1	248	29.2	10.65	234.48	11	0	1.166	0.924503	34.1	99	101	1.12	2.12	1.03141e+08	8.24662e+07	7.54826e+07	1.54754e+08	1.20875e+08	1.14836e+08	High	High	High	High	High	High
High	Master Protein	P62330	ADP-ribosylation factor 6 OS=Homo sapiens OX=9606 GN=ARF6 PE=1 SV=2	0	81.856	39	5	49	5	1	175	20.1	8.95	176.54	5	0	2.337	0.464637	24.55	63.1	136.9	1.14	4.59	5.05413e+07	40566573	3.68612e+07	1.67022e+08	1.24253e+08	1.20005e+08	High	High	High	High	High	High
High	Master Protein	Q53EZ4	Centrosomal protein of 55 kDa OS=Homo sapiens OX=9606 GN=CEP55 PE=1 SV=3	0	81.703	25	12	41	12	1	464	54.1	7.01	117.79	12	0	0.135	0.0303169	0.84	175.3	24.7	5.06	9.16	5.39484e+07	4.43172e+07	3.69393e+07	1.24783e+07	8.90185e+06	8.06226e+06	High	High	High	High	High	High
High	Master Protein	Q15019	Septin-2 OS=Homo sapiens OX=9606 GN=SEPT2 PE=1 SV=1	0	81.361	40	10	43	10	1	361	41.5	6.6	144.19	10	0	0.54	0.888388	4.97	129	71	4.63	3.91	2.65171e+07	2.20946e+07	2.15883e+07	2.06287e+07	1.74771e+07	1.7142e+07	High	High	High	High	High	High
High	Master Protein	O14672	Disintegrin and metalloproteinase domain-containing protein 10 OS=Homo sapiens OX=9606 GN=ADAM10 PE=1 SV=1	0	80.84	14	11	65	11	1	748	84.1	7.77	156.82	11	0	0.589	0.911474	7.5	127.7	72.3	2.73	0.14	1.05373e+08	8.15632e+07	7.55843e+07	8.31808e+07	6.73525e+07	6.37554e+07	High	High	High	High	High	High
High	Master Protein	P62753	40S ribosomal protein S6 OS=Homo sapiens OX=9606 GN=RPS6 PE=1 SV=1	0	80.521	20	6	50	6	1	249	28.7	10.84	173.95	6	0	0.843	0.996144	19.39	90.4	109.6	1.17	4.07	5.36086e+07	4.27603e+07	3.92872e+07	9.89007e+07	7.48949e+07	7.08258e+07	High	High	High	High	High	High
High	Master Protein	P53999	Activated RNA polymerase II transcriptional coactivator p15 OS=Homo sapiens OX=9606 GN=SUB1 PE=1 SV=3	0	80.316	47	7	28	7	1	127	14.4	9.6	102.68	7	0	0.784	0.98131	25.98	112.3	87.7	8.76	0.61	2.67049e+07	1.86861e+07	1.72592e+07	2.59946e+07	2.13445e+07	2.01053e+07	High	High	High	High	High	High
High	Master Protein	P09525	Annexin A4 OS=Homo sapiens OX=9606 GN=ANXA4 PE=1 SV=4	0	80.125	40	14	59	13	1	319	35.9	6.13	169.63	14	0	0.415	0.690234	3.43	145.2	54.8	3.43	1.58	6.62026e+07	5.30944e+07	4.61832e+07	3.55513e+07	2.925e+07	2.68517e+07	High	High	High	High	High	High
High	Master Protein	P62826	GTP-binding nuclear protein Ran OS=Homo sapiens OX=9606 GN=RAN PE=1 SV=3	0	79.961	38	11	70	11	1	216	24.4	7.49	205.53	11	0	0.607	0.920507	9.42	127.4	72.6	4.16	6.26	1.69879e+08	1.48619e+08	1.36602e+08	1.37641e+08	1.21677e+08	1.19701e+08	High	High	High	High	High	High
High	Master Protein	Q12913	Receptor-type tyrosine-protein phosphatase eta OS=Homo sapiens OX=9606 GN=PTPRJ PE=1 SV=3	0	79.455	12	13	52	13	1	1337	145.9	5.58	156.88	13	0	0.764	0.974848	14.07	113.5	86.5	2.91	6.88	2.56041e+07	2.2133e+07	1.96867e+07	2.66617e+07	2.35853e+07	2.35058e+07	High	High	High	High	High	High
High	Master Protein	O00154	Cytosolic acyl coenzyme A thioester hydrolase OS=Homo sapiens OX=9606 GN=ACOT7 PE=1 SV=3	0	79.341	30	9	37	9	1	380	41.8	8.54	133.03	9	0	0.411	0.688509	3.21	145.1	54.9	6.64	6.97	4.66576e+07	3.37695e+07	3.13099e+07	2.29656e+07	2.09165e+07	1.75591e+07	High	High	High	High	High	High
High	Master Protein	Q14344	Guanine nucleotide-binding protein subunit alpha-13 OS=Homo sapiens OX=9606 GN=GNA13 PE=1 SV=2	0	78.568	36	12	53	11	1	377	44	8	155.6	12	0	1.625	0.756804	28.27	70	130	20.79	6.19	2.57289e+07	1.38029e+07	1.75705e+07	6.57301e+07	4.7187e+07	4.86752e+07	High	High	High	High	High	High
High	Master Protein	P61247	40S ribosomal protein S3a OS=Homo sapiens OX=9606 GN=RPS3A PE=1 SV=2	0	78.432	40	12	72	12	1	264	29.9	9.73	185.06	12	0	1.285	0.902836	28.59	84.8	115.2	2.68	2.05	8.38437e+07	6.52874e+07	5.97155e+07	1.57e+08	1.32098e+08	1.2099e+08	High	High	High	High	High	High
High	Master Protein	P26639	Threonine--tRNA ligase, cytoplasmic OS=Homo sapiens OX=9606 GN=TARS PE=1 SV=3	0	78.207	22	15	47	15	1	723	83.4	6.67	124.37	15	0	0.549	0.891763	6.85	134.3	65.7	5.59	3.38	4.53641e+07	3.75367e+07	3.09019e+07	3.39041e+07	2.58791e+07	2.46693e+07	High	High	High	High	High	High
High	Master Protein	P11413	Glucose-6-phosphate 1-dehydrogenase OS=Homo sapiens OX=9606 GN=G6PD PE=1 SV=4	0	77.638	27	14	47	14	1	515	59.2	6.84	133.82	14	0	1.86	0.634914	18.61	66.8	133.2	1.16	5.21	1.84142e+07	1.47294e+07	1.34514e+07	5.60249e+07	4.22669e+07	3.89695e+07	High	High	High	High	High	High
High	Master Protein	P55209	Nucleosome assembly protein 1-like 1 OS=Homo sapiens OX=9606 GN=NAP1L1 PE=1 SV=1	0	77.316	30	7	36	7	1	391	45.3	4.46	144.51	7	0	0.452	0.771468	3.87	142.4	57.6	2.8	11.69	4.91951e+07	4.24301e+07	3.76872e+07	2.83906e+07	2.39677e+07	2.70296e+07	High	High	High	High	High	High
High	Master Protein	Q08211	ATP-dependent RNA helicase A OS=Homo sapiens OX=9606 GN=DHX9 PE=1 SV=4	0	77.283	11	13	40	13	1	1270	140.9	6.84	117.13	13	0	0.508	0.851939	4.3	138.9	61.1	5.54	9.84	2.16293e+07	1.65585e+07	1.44486e+07	1.51242e+07	1.04737e+07	9.77479e+06	High	High	High	High	High	High
High	Master Protein	P17096	High mobility group protein HMG-I/HMG-Y OS=Homo sapiens OX=9606 GN=HMGA1 PE=1 SV=3	0	77.158	41	4	36	4	1	107	11.7	10.32	169.16	4	0	0.531	0.882233	5.31	138.7	61.3	2.88	6.07	4.53246e+07	3.8242e+07	3.30217e+07	2.89754e+07	2.34739e+07	1.99933e+07	High	High	High	High	High	High
High	Master Protein	P01920	HLA class II histocompatibility antigen, DQ beta 1 chain OS=Homo sapiens OX=9606 GN=HLA-DQB1 PE=1 SV=2	0	76.8	32	8	72	8	1	261	30	7.25	216.97	8	0	1.042	0.946879	71.11	118.4	81.6	1.04	3.31	8.81216e+08	7.21257e+08	6.46529e+08	8.77279e+08	7.28546e+08	6.46433e+08	High	High	High	High	High	High
High	Master Protein	P0C0L4	Complement C4-A OS=Homo sapiens OX=9606 GN=C4A PE=1 SV=2	0	76.033	6	9	54	9	1	1744	192.7	7.08	151.22	9	0	0.17	0.082171	0.47	175.7	24.3	0.89	5.16	3.18973e+08	2.64456e+08	2.41242e+08	6.90337e+07	5.062e+07	4.96781e+07	High	High	High	High	High	High
High	Master Protein	P61158	Actin-related protein 3 OS=Homo sapiens OX=9606 GN=ACTR3 PE=1 SV=3	0	76.03	33	10	48	10	1	418	47.3	5.88	167.26	10	0	1.105	0.935869	23.52	99.5	100.5	4.73	5.19	4.11652e+07	3.61021e+07	3.35934e+07	6.35453e+07	5.24132e+07	5.37494e+07	High	High	High	High	High	High
High	Master Protein	P22102	Trifunctional purine biosynthetic protein adenosine-3 OS=Homo sapiens OX=9606 GN=GART PE=1 SV=1	0	75.797	16	15	56	15	1	1010	107.7	6.7	167.03	15	0	0.859	0.996144	19.08	109.2	90.8	5.41	0.99	2.37205e+07	1.78039e+07	1.60077e+07	2.63085e+07	2.12815e+07	1.98512e+07	High	High	High	High	High	High
High	Master Protein	P32942	Intercellular adhesion molecule 3 OS=Homo sapiens OX=9606 GN=ICAM3 PE=1 SV=2	0	75.181	16	8	62	8	1	547	59.5	5.43	203.25	8	0	0.722	0.957772	6.59	116.3	83.7	1.74	2.66	1.04793e+08	8.81875e+07	8.04601e+07	1.0923e+08	9.11796e+07	88525537	High	High	High	High	High	High
High	Master Protein	P28062	Proteasome subunit beta type-8 OS=Homo sapiens OX=9606 GN=PSMB8 PE=1 SV=3	0	75.099	24	5	36	5	1	276	30.3	7.43	130.4	5	0	0.773	0.97795	11.88	116.5	83.5	0.72	5.76	42069880	3.39758e+07	3.14963e+07	4.35135e+07	3.89846e+07	3.35165e+07	High	High	High	High	High	High
High	Master Protein	P62070	Ras-related protein R-Ras2 OS=Homo sapiens OX=9606 GN=RRAS2 PE=1 SV=1	0	74.891	32	6	41	4	1	204	23.4	6.01	143.15	6	3	1.66	0.741142	23.39	75	125	2.63	2.77	2.96722e+07	2.32317e+07	2.1071e+07	7.14988e+07	5.56642e+07	5.21525e+07	High	High	High	High	High	High
High	Master Protein	Q15286	Ras-related protein Rab-35 OS=Homo sapiens OX=9606 GN=RAB35 PE=1 SV=1	0	74.65	42	8	71	6	1	201	23	8.29	182.65	8	0	0.996	0.960385	19.22	100.6	99.4	2.41	0.79	4.83292e+07	3.95553e+07	3.46167e+07	6.81985e+07	5.5956e+07	5.32115e+07	High	High	High	High	High	High
High	Master Protein	Q9UQ80	Proliferation-associated protein 2G4 OS=Homo sapiens OX=9606 GN=PA2G4 PE=1 SV=3	0	74.513	30	10	45	10	1	394	43.8	6.55	145.35	10	0	0.416	0.690234	3.43	149.7	50.3	6.19	14.88	6.30511e+07	4.61865e+07	4.23964e+07	2.75946e+07	2.22976e+07	2.71333e+07	High	High	High	High	High	High
High	Master Protein	P49591	Serine--tRNA ligase, cytoplasmic OS=Homo sapiens OX=9606 GN=SARS PE=1 SV=3	0	74.505	32	10	57	10	1	514	58.7	6.43	195.88	10	0	0.542	0.888731	4.15	131	69	2.18	2.82	4.20209e+07	3.34136e+07	3.19047e+07	3.08975e+07	2.59875e+07	2.51072e+07	High	High	High	High	High	High
High	Master Protein	P62314	Small nuclear ribonucleoprotein Sm D1 OS=Homo sapiens OX=9606 GN=SNRPD1 PE=1 SV=1	0	74.413	55	4	41	4	1	119	13.3	11.56	184.17	4	0	1.736	0.694749	15.49	73.1	126.9	5.23	9.53	4.16947e+07	3.52603e+07	3.44418e+07	9.41891e+07	8.80864e+07	87255163	High	High	High	High	High	High
High	Master Protein	P60660	Myosin light polypeptide 6 OS=Homo sapiens OX=9606 GN=MYL6 PE=1 SV=2	0	73.963	51	7	40	7	1	151	16.9	4.65	134.09	7	0	1.34	0.888388	12.25	85.5	114.5	1.4	0.77	8.24738e+07	6.86089e+07	6.31789e+07	1.61983e+08	1.33415e+08	1.2529e+08	High	High	High	High	High	High
High	Master Protein	P50552	Vasodilator-stimulated phosphoprotein OS=Homo sapiens OX=9606 GN=VASP PE=1 SV=3	0	73.745	27	8	32	8	1	380	39.8	8.94	116.64	8	0	1.659	0.74116	26.81	75.3	124.7	4.25	1.93	1.22645e+07	9.58762e+06	8.39974e+06	2.8321e+07	2.21617e+07	2.16448e+07	High	High	High	High	High	High
High	Master Protein	P47756	F-actin-capping protein subunit beta OS=Homo sapiens OX=9606 GN=CAPZB PE=1 SV=4	0	73.662	27	7	54	7	1	277	31.3	5.59	191.52	7	0	1.055	0.942641	17.81	95.9	104.1	0.63	2.9	3.75388e+07	3.0571e+07	2.827e+07	5.89327e+07	4.85126e+07	4.34474e+07	High	High	High	High	High	High
High	Master Protein	P02533	Keratin, type I cytoskeletal 14 OS=Homo sapiens OX=9606 GN=KRT14 PE=1 SV=4	0	73.445	30	15	67	3	1	472	51.5	5.16	180.48	15	8	0.62	0.924503	10.14	124.4	75.6	11.81	26.26	2.71046e+07	1.88205e+07	1.61457e+07	2.83032e+07	1.6441e+07	1.31833e+07	High	High	High	High	High	High
High	Master Protein	Q14240	Eukaryotic initiation factor 4A-II OS=Homo sapiens OX=9606 GN=EIF4A2 PE=1 SV=2	0	73.256	28	10	45	5	1	407	46.4	5.48	155.65	10	0	0.751	0.9709	5.71	118.6	81.4	4.45	8.63	8.20365e+06	6.13734e+06	5.98468e+06	7.85829e+06	7.42254e+06	6.11812e+06	High	High	High	High	High	High
High	Master Protein	P30041	Peroxiredoxin-6 OS=Homo sapiens OX=9606 GN=PRDX6 PE=1 SV=3	0	72.893	49	10	44	10	1	224	25	6.38	129.05	10	0	0.346	0.551801	1.74	149.4	50.6	7.69	5.2	5.88483e+07	5.1329e+07	5.1126e+07	3.07867e+07	2.42713e+07	2.54133e+07	High	High	High	High	High	High
High	Master Protein	Q9C0B5	Palmitoyltransferase ZDHHC5 OS=Homo sapiens OX=9606 GN=ZDHHC5 PE=1 SV=2	0	72.466	20	9	36	9	1	715	77.5	9.01	133.38	9	0	0.67	0.942129	11.42	119.5	80.5	3.63	5.65	1.23959e+07	9.97833e+06	8.62552e+06	1.12266e+07	1.01985e+07	9.15457e+06	High	High	High	High	High	High
High	Master Protein	Q15762	CD226 antigen OS=Homo sapiens OX=9606 GN=CD226 PE=1 SV=2	0	72.209	26	4	25	4	1	336	38.6	7.94	119.62	4	0	0.574	0.902836	3.39	125.9	74.1	5.21	4.37	3.93288e+07	3.31741e+07	3.24576e+07	3.28151e+07	2.80666e+07	2.75186e+07	High	High	High	High	High	High
High	Master Protein	P11940	Polyadenylate-binding protein 1 OS=Homo sapiens OX=9606 GN=PABPC1 PE=1 SV=2	0	71.997	21	12	51	12	1	636	70.6	9.5	155.68	12	0	0.555	0.891763	6.15	131.2	68.8	2.05	3.46	4.0274e+07	3.25908e+07	2.88786e+07	3.1951e+07	2.4594e+07	2.30184e+07	High	High	High	High	High	High
High	Master Protein	P16401	Histone H1.5 OS=Homo sapiens OX=9606 GN=HIST1H1B PE=1 SV=3	0	71.176	17	7	74	7	1	226	22.6	10.92	246.77	7	0	0.528	0.877899	6.2	135.6	64.4	2.27	4.64	8.03637e+08	6.29316e+08	5.77384e+08	5.28237e+08	4.65203e+08	4.08385e+08	High	High	High	High	High	High
High	Master Protein	O14950	Myosin regulatory light chain 12B OS=Homo sapiens OX=9606 GN=MYL12B PE=1 SV=2	0	71.168	51	7	35	7	1	172	19.8	4.84	141.95	7	0	1.198	0.919343	17.4	91.3	108.7	6.34	6.19	3.16635e+07	2.58804e+07	2.63272e+07	53719464	4.42821e+07	4.62079e+07	High	High	High	High	High	High
High	Master Protein	Q8N4C8	Misshapen-like kinase 1 OS=Homo sapiens OX=9606 GN=MINK1 PE=1 SV=2	0	71.154	8	12	54	2	1	1332	149.7	7.85	112.84	12	0	0.964	0.945442	33.11	75.4	124.6	74.17	1.64	2.34705e+06	624898	508102	1.83054e+06	1.4556e+06	1.42469e+06	High	Peak Found	High	Peak Found	Peak Found	High
High	Master Protein	P12544	Granzyme A OS=Homo sapiens OX=9606 GN=GZMA PE=1 SV=2	0	71.065	33	8	62	8	1	262	29	8.91	166.27	8	0	6.543	0.0121785	14.48	26.6	173.4	4.41	3.93	8.04e+07	6.22522e+07	5.49364e+07	7.55516e+08	5.82828e+08	5.37628e+08	High	High	High	High	High	High
High	Master Protein	P31150	Rab GDP dissociation inhibitor alpha OS=Homo sapiens OX=9606 GN=GDI1 PE=1 SV=2	0	70.93	31	14	46	8	1	447	50.6	5.14	144.88	14	0	1.218	0.902836	22.52	80.4	119.6	2.61	31.04	4.88044e+06	4.13979e+06	3.6031e+06	1.70511e+07	8.51465e+06	7.77871e+06	High	High	High	High	High	High
High	Master Protein	P06748	Nucleophosmin OS=Homo sapiens OX=9606 GN=NPM1 PE=1 SV=2	0	70.508	19	5	26	5	1	294	32.6	4.78	94.47	5	0	0.513	0.857928	11.11	135	65	4.52	3.09	4.19923e+07	3.23608e+07	2.86515e+07	27647290	2.2231e+07	2.22955e+07	High	High	High	High	High	High
High	Master Protein	P30086	Phosphatidylethanolamine-binding protein 1 OS=Homo sapiens OX=9606 GN=PEBP1 PE=1 SV=3	0	69.911	55	7	35	7	1	187	21	7.53	148.96	7	0	0.669	0.941464	6.3	119.1	80.9	2.31	5.32	71572994	5.84062e+07	5.55479e+07	7.14176e+07	5.24067e+07	5.40603e+07	High	High	High	High	High	High
High	Master Protein	Q8NDX1	PH and SEC7 domain-containing protein 4 OS=Homo sapiens OX=9606 GN=PSD4 PE=1 SV=2	0	69.831	13	9	26	9	1	1056	116.2	5.48	85.55	9	0	4.316	0.0683339	22.35	33.9	166.1	14.08	4.51	1.93277e+06	1.66431e+06	1.15386e+06	1.47032e+07	1.09873e+07	1.05237e+07	Peak Found	High	High	High	High	High
High	Master Protein	P27635	60S ribosomal protein L10 OS=Homo sapiens OX=9606 GN=RPL10 PE=1 SV=4	0	69.767	25	7	69	7	1	214	24.6	10.08	188.42	7	0	1.379	0.876741	19.89	83	117	8.08	13.04	8.29202e+07	6.10551e+07	5.28121e+07	184128597	1.23865e+08	1.11042e+08	High	High	High	High	High	High
High	Master Protein	Q14152	Eukaryotic translation initiation factor 3 subunit A OS=Homo sapiens OX=9606 GN=EIF3A PE=1 SV=1	0	69.589	13	16	53	16	1	1382	166.5	6.79	134.11	16	0	1.034	0.950131	19.2	101.2	98.8	2.11	0.53	3.26436e+07	2.55246e+07	2.38124e+07	4.50447e+07	3.6696e+07	3.44012e+07	High	High	High	High	High	High
High	Master Protein	Q63HN8	E3 ubiquitin-protein ligase RNF213 OS=Homo sapiens OX=9606 GN=RNF213 PE=1 SV=3	0	69.557	3	12	32	11	1	5207	591	6.48	70.09	12	1	1.07	0.933948	17.87	101.8	98.2	3.47	12.38	5.09658e+06	4.27125e+06	3.64413e+06	8.71986e+06	5.72142e+06	5.46808e+06	High	High	High	High	High	High
High	Master Protein	Q99808	Equilibrative nucleoside transporter 1 OS=Homo sapiens OX=9606 GN=SLC29A1 PE=1 SV=3	0	69.452	16	6	38	6	1	456	50.2	8.29	149.9	6	0	0.376	0.602584	4.01	150.1	49.9	1.02	3.95	8.52943e+07	6.94486e+07	6.46671e+07	4.38314e+07	3.32647e+07	3.14446e+07	High	High	High	High	High	High
High	Master Protein	Q13740	CD166 antigen OS=Homo sapiens OX=9606 GN=ALCAM PE=1 SV=2	0	69.048	20	12	25	12	1	583	65.1	6.25	69.04	12	0	0.141	0.0380582	0.02	195.6	4.4	0.68		3.04951e+07	2.45568e+07	2.24979e+07		802440		High	High	High	Not Found	Peak Found	Not Found
High	Master Protein	Q9Y617	Phosphoserine aminotransferase OS=Homo sapiens OX=9606 GN=PSAT1 PE=1 SV=2	0	68.652	38	13	55	13	1	370	40.4	7.66	160.41	13	0	0.638	0.930581	5.54	123.6	76.4	2.38	3.69	1.13657e+08	9.1409e+07	8.08846e+07	105050670	7.92844e+07	76992009	High	High	High	High	High	High
High	Master Protein	Q16851	UTP--glucose-1-phosphate uridylyltransferase OS=Homo sapiens OX=9606 GN=UGP2 PE=1 SV=5	0	68.384	24	12	33	12	1	508	56.9	8.15	84.11	12	0	2.048	0.562732	22.76	61.5	138.5	5.74	4.46	1.27707e+07	1.02076e+07	8.53356e+06	4.35539e+07	3.30506e+07	3.07906e+07	High	High	High	High	High	High
High	Master Protein	P28907	ADP-ribosyl cyclase/cyclic ADP-ribose hydrolase 1 OS=Homo sapiens OX=9606 GN=CD38 PE=1 SV=2	0	68.358	23	7	43	7	1	300	34.3	7.66	136.1	7	0	4.883	0.047239	20.52	32.7	167.3	16.31	8.55	3.46578e+07	22445492	1.90905e+07	2.34859e+08	1.64374e+08	1.56636e+08	High	High	High	High	High	High
High	Master Protein	Q86VP6	Cullin-associated NEDD8-dissociated protein 1 OS=Homo sapiens OX=9606 GN=CAND1 PE=1 SV=2	0	68.245	13	12	32	12	1	1230	136.3	5.78	110.09	12	0	0.721	0.957772	10.65	115.2	84.8	0.69	10.27	2.06676e+07	1.68061e+07	1.52073e+07	2.53944e+07	1.77894e+07	1.60961e+07	High	High	High	High	High	High
High	Master Protein	P63244	Receptor of activated protein C kinase 1 OS=Homo sapiens OX=9606 GN=RACK1 PE=1 SV=3	0	68.079	26	8	50	8	1	317	35.1	7.69	152.64	8	0	0.682	0.942409	5.99	120.5	79.5	3.4	4.76	8.89956e+07	7.6971e+07	7.0484e+07	8.45827e+07	7.30473e+07	7.14352e+07	High	High	High	High	High	High
High	Master Protein	P18627	Lymphocyte activation gene 3 protein OS=Homo sapiens OX=9606 GN=LAG3 PE=1 SV=5	0	67.791	26	8	27	8	1	525	57.4	7.97	98.22	8	0	0.01	1.19206e-16		200		12.51		3.52654e+07	2.23822e+07	2.42784e+07				High	High	High	Not Found	Not Found	Not Found
High	Master Protein	P34932	Heat shock 70 kDa protein 4 OS=Homo sapiens OX=9606 GN=HSPA4 PE=1 SV=4	0	67.507	17	10	31	10	1	840	94.3	5.19	95.78	10	0	0.489	0.828021	4.76	135.6	64.4	4.64	1.77	2.25657e+07	1.71796e+07	1.71755e+07	1.5513e+07	1.23336e+07	1.21063e+07	High	High	High	High	High	High
High	Master Protein	P61981	14-3-3 protein gamma OS=Homo sapiens OX=9606 GN=YWHAG PE=1 SV=2	0	67.079	28	8	63	4	1	247	28.3	4.89	139.23	8	0	0.606	0.919343	12.04	124.7	75.3	8.42	29.95	2.22816e+07	2.0897e+07	1.94546e+07	1.28313e+07	1.81316e+07	1.80643e+07	High	High	High	High	High	High
High	Master Protein	O75558	Syntaxin-11 OS=Homo sapiens OX=9606 GN=STX11 PE=1 SV=1	0	66.818	29	7	26	7	1	287	33.2	6.55	103.27	7	0	2.045	0.564151	26.95	61.1	138.9	5.06	9.68	1.11365e+07	8.48636e+06	7.52864e+06	36502069	27749978	2.312e+07	High	High	High	High	High	High
High	Master Protein	Q96KP4	Cytosolic non-specific dipeptidase OS=Homo sapiens OX=9606 GN=CNDP2 PE=1 SV=2	0	66.735	39	12	31	12	1	475	52.8	5.97	104.97	12	0	1.252	0.902836	21.26	85.6	114.4	5.35	7.54	1.64662e+07	1.20765e+07	1.18394e+07	3.33935e+07	2.48851e+07	2.20965e+07	High	High	High	High	High	High
High	Master Protein	P30520	Adenylosuccinate synthetase isozyme 2 OS=Homo sapiens OX=9606 GN=ADSS PE=1 SV=3	0	66.493	24	10	34	10	1	456	50.1	6.55	108.09	10	0	0.296	0.433744	2.27	161.2	38.8	2.26	5.86	2.49528e+07	2.12136e+07	18708967	8.72521e+06	6.85807e+06	7.27085e+06	High	High	High	Peak Found	High	High
High	Master Protein	Q9Y639	Neuroplastin OS=Homo sapiens OX=9606 GN=NPTN PE=1 SV=2	0	66.436	13	4	33	4	1	398	44.4	7.99	135.34	4	0	0.249	0.292726	1.04	160.5	39.5	5.5	5.75	5.41241e+07	4.7613e+07	4.4977e+07	2.16365e+07	15656437	1.59777e+07	High	High	High	High	High	High
High	Master Protein	Q9Y262	Eukaryotic translation initiation factor 3 subunit L OS=Homo sapiens OX=9606 GN=EIF3L PE=1 SV=1	0	66.33	21	10	40	10	1	564	66.7	6.34	124.91	10	0	0.665	0.941464	8.75	119.5	80.5	2.86	1.67	2.54862e+07	2.15947e+07	1.86729e+07	2.42211e+07	2.01561e+07	1.92106e+07	High	High	High	High	High	High
High	Master Protein	P08243	Asparagine synthetase [glutamine-hydrolyzing] OS=Homo sapiens OX=9606 GN=ASNS PE=1 SV=4	0	66.263	23	12	40	12	1	561	64.3	6.86	113.26	12	0	0.317	0.486746	2.27	155.1	44.9	9	14.51	6.12638e+07	4.19656e+07	4.06635e+07	2.84996e+07	1.78168e+07	1.75607e+07	High	High	High	High	High	High
High	Master Protein	P61978	Heterogeneous nuclear ribonucleoprotein K OS=Homo sapiens OX=9606 GN=HNRNPK PE=1 SV=1	0	66.163	34	11	46	11	1	463	50.9	5.54	158.1	11	0	0.489	0.828021	7.51	124.6	75.4	1.29	9	4.28477e+07	3.45639e+07	3.24172e+07	3.75126e+07	2.7004e+07	3.06169e+07	High	High	High	High	High	High
High	Master Protein	P16402	Histone H1.3 OS=Homo sapiens OX=9606 GN=HIST1H1D PE=1 SV=2	0	66.025	17	7	66	4	1	221	22.3	11.02	223.37	7	3	1.114	0.933551	24.59	99.1	100.9	0.96	3.96	1.17798e+09	9.51705e+08	8.61666e+08	1.78333e+09	1.3929e+09	1.26609e+09	High	High	High	High	High	High
High	Master Protein	P18085	ADP-ribosylation factor 4 OS=Homo sapiens OX=9606 GN=ARF4 PE=1 SV=3	0	65.961	57	8	56	5	1	180	20.5	7.14	205.06	8	0	1.303	0.891763	19.03	90.5	109.5	2.39	4.59	1.45093e+07	1.14386e+07	10954032	2.68988e+07	2.05741e+07	1.88964e+07	High	High	High	High	High	High
High	Master Protein	Q9P2J5	Leucine--tRNA ligase, cytoplasmic OS=Homo sapiens OX=9606 GN=LARS PE=1 SV=2	0	65.8	13	13	32	13	1	1176	134.4	7.3	108.05	13	0	0.542	0.888527	7.29	112.9	87.1	3.36	7.55	2.43898e+07	2.1096e+07	1.92847e+07	3.24497e+07	2.33939e+07	2.17514e+07	High	High	High	High	High	High
High	Master Protein	Q00839	Heterogeneous nuclear ribonucleoprotein U OS=Homo sapiens OX=9606 GN=HNRNPU PE=1 SV=6	0	65.602	12	9	34	9	1	825	90.5	6	93.14	9	0	1.136	0.930581	29.73	90.3	109.7	3.43	1.64	1.61016e+07	1.40409e+07	1.26025e+07	2.9407e+07	2.46201e+07	2.27958e+07	High	High	High	High	High	High
High	Master Protein	P55884	Eukaryotic translation initiation factor 3 subunit B OS=Homo sapiens OX=9606 GN=EIF3B PE=1 SV=3	0	65.597	14	8	30	8	1	814	92.4	5	97.88	8	0	0.741	0.970664	9.21	119	81	3.46	3.81	1.76901e+07	1.43695e+07	1.39676e+07	1.66456e+07	1.45685e+07	1.33803e+07	High	High	High	High	High	High
High	Master Protein	P13647	Keratin, type II cytoskeletal 5 OS=Homo sapiens OX=9606 GN=KRT5 PE=1 SV=3	0	65.304	21	12	52	6	1	590	62.3	7.74	143.08	12	2	0.543	0.890568	7.28	131.7	68.3	2.24	4.15	1.8674e+07	1.52336e+07	1.33904e+07	1.38073e+07	1.20991e+07	1.07618e+07	High	High	High	High	High	High
High	Master Protein	Q02878	60S ribosomal protein L6 OS=Homo sapiens OX=9606 GN=RPL6 PE=1 SV=3	0	65.215	26	9	63	9	1	288	32.7	10.58	170.19	9	0	0.934	0.978291	21.8	103.6	96.4	1.31	3.24	9.17405e+07	7.68158e+07	6.93286e+07	1.2501e+08	1.04599e+08	9.2888e+07	High	High	High	High	High	High
High	Master Protein	Q9Y281	Cofilin-2 OS=Homo sapiens OX=9606 GN=CFL2 PE=1 SV=1	0	64.783	23	5	55	1	1	166	18.7	7.88	210.42	5	0	100	1.19206e-16			200		3.35				1.9242e+06	1.48454e+06	1.38877e+06	Not Found	Not Found	Not Found	Peak Found	High	High
High	Master Protein	P61073	C-X-C chemokine receptor type 4 OS=Homo sapiens OX=9606 GN=CXCR4 PE=1 SV=1	0	64.365	13	4	38	4	1	352	39.7	8.21	152.87	4	0	0.337	0.530419	6.78	135.2	64.8	8.26	4.91	1.04266e+08	7.39078e+07	6.76206e+07	6.79734e+07	5.05013e+07	4.82524e+07	High	High	High	High	High	High
High	Master Protein	Q04917	14-3-3 protein eta OS=Homo sapiens OX=9606 GN=YWHAH PE=1 SV=4	0	64.117	30	9	52	7	1	246	28.2	4.84	141.83	9	0	0.745	0.970664	12.26	114.7	85.3	1.8	10.29	1.16889e+07	9.85993e+06	8.77036e+06	11151669	1.11248e+07	9.71723e+06	High	High	High	High	High	High
High	Master Protein	P51148	Ras-related protein Rab-5C OS=Homo sapiens OX=9606 GN=RAB5C PE=1 SV=2	0	64.048	53	8	40	5	1	216	23.5	8.41	152.63	8	3	0.708	0.951667	8.86	123.4	76.6	2.05	12.38	75281744	6.24154e+07	54778920	6.75698e+07	6.49018e+07	4.86069e+07	High	High	High	High	High	High
High	Master Protein	O43776	Asparagine--tRNA ligase, cytoplasmic OS=Homo sapiens OX=9606 GN=NARS PE=1 SV=1	0	64.035	16	8	26	8	1	548	62.9	6.25	91.95	8	0	0.962	0.9709	19.92	88.4	111.6	3.62	3.71	8.70872e+06	7.61928e+06	6.63329e+06	1.63688e+07	1.31809e+07	1.17503e+07	High	High	High	High	High	High
High	Master Protein	P12268	Inosine-5'-monophosphate dehydrogenase 2 OS=Homo sapiens OX=9606 GN=IMPDH2 PE=1 SV=2	0	63.719	24	9	44	9	1	514	55.8	6.9	156.86	9	0	0.504	0.846363	5.77	133.4	66.6	4.66	1.25	27441475	2.25532e+07	1.89292e+07	2.01768e+07	1.59805e+07	1.52302e+07	High	High	High	High	High	High
High	Master Protein	P61586	Transforming protein RhoA OS=Homo sapiens OX=9606 GN=RHOA PE=1 SV=1	0	63.329	34	5	44	5	1	193	21.8	6.1	98.42	5	0	1.078	0.942129	31.85	99.4	100.6	2.91	9.12	3.68585e+07	2.9975e+07	2.88494e+07	4.83395e+07	4.37265e+07	4.4618e+07	High	High	High	High	High	High
High	Master Protein	Q6ZVF9	G protein-regulated inducer of neurite outgrowth 3 OS=Homo sapiens OX=9606 GN=GPRIN3 PE=2 SV=2	0	63.019	10	6	17	6	1	776	82.4	7.56	62.17	6	0	3.126	0.214104	24.44	34.5	165.5	17.99	9.44	1.97047e+06	1.48462e+06	1.02505e+06	1.26089e+07	1.08217e+07	8.49989e+06	High	Peak Found	Peak Found	High	High	High
High	Master Protein	P61019	Ras-related protein Rab-2A OS=Homo sapiens OX=9606 GN=RAB2A PE=1 SV=1	0	61.908	51	8	39	4	1	212	23.5	6.54	138.4	8	4	0.508	0.852436	4.2	134.8	65.2	1.56	6.39	4.22827e+07	3.45782e+07	3.07269e+07	2.95653e+07	2.40033e+07	2.53426e+07	High	High	High	High	High	High
High	Master Protein	P62263	40S ribosomal protein S14 OS=Homo sapiens OX=9606 GN=RPS14 PE=1 SV=3	0	61.695	39	6	33	6	1	151	16.3	10.05	119.18	6	0	0.801	0.985767	32.55	108.2	91.8	7.12	5.75	3.70669e+07	2.68875e+07	2.44057e+07	4.20051e+07	3.28025e+07	2.88024e+07	High	High	High	High	High	High
High	Master Protein	Q93033	Immunoglobulin superfamily member 2 OS=Homo sapiens OX=9606 GN=CD101 PE=1 SV=2	0	61.573	12	11	36	11	1	1021	115	6.96	87	11	0	0.191	0.127823	1.17	170.8	29.2	2.88	8.78	3.67981e+07	2.92948e+07	2.8356e+07	9.67537e+06	6.58404e+06	6.97744e+06	High	High	High	High	High	High
High	Master Protein	Q6NYC8	Phostensin OS=Homo sapiens OX=9606 GN=PPP1R18 PE=1 SV=1	0	61.538	19	8	22	8	1	613	67.9	5.4	65.06	8	0	8.617	0.00268981	26.82	7.7	192.3	44.4	2.31	802360	409669	242425	1.84647e+07	1.43218e+07	1.4027e+07	Peak Found	Peak Found	Peak Found	High	High	High
High	Master Protein	O15031	Plexin-B2 OS=Homo sapiens OX=9606 GN=PLXNB2 PE=1 SV=3	0	61.023	8	11	26	11	1	1838	205	6.24	71.69	11	0	0.341	0.537535	0.87	198.6	1.4	1.54	6.86	3.21884e+07	2.69605e+07	2.46595e+07	376337	267112	264706	High	High	High	Peak Found	Peak Found	Peak Found
High	Master Protein	Q13425	Beta-2-syntrophin OS=Homo sapiens OX=9606 GN=SNTB2 PE=1 SV=1	0	60.698	21	10	26	10	1	540	57.9	8.82	67.27	10	0	4.063	0.100737	27.84	30.5	169.5	16.09	7.48	2.30815e+06	1.407e+06	1.73188e+06	2.04465e+07	1.43454e+07	1.42551e+07	High	High	High	High	High	High
High	Master Protein	Q92930	Ras-related protein Rab-8B OS=Homo sapiens OX=9606 GN=RAB8B PE=1 SV=2	0	60.634	42	8	72	2	1	207	23.6	9.07	201.3	8	0	0.891	0.985907	10.31	106.9	93.1	6.23	14.2	1.55503e+07	13847185	1.31055e+07	17835120	1.73469e+07	18260226	High	High	High	High	High	High
High	Master Protein	P02538	Keratin, type II cytoskeletal 6A OS=Homo sapiens OX=9606 GN=KRT6A PE=1 SV=3	0	60.527	18	10	50	3	1	564	60	8	144.12	10	0	1.98	0.468539	8.81	50	150	1.52	9.72	629072	499248	457461	2.2489e+06	2.16162e+06	2.06377e+06	Peak Found	High	Peak Found	High	High	High
High	Master Protein	P25445	Tumor necrosis factor receptor superfamily member 6 OS=Homo sapiens OX=9606 GN=FAS PE=1 SV=1	0	60.295	28	8	31	8	1	335	37.7	7.94	122.5	8	0	0.213	0.18749	1.07	169.3	30.7	1.65	4.98	6.76184e+07	5.55008e+07	4.91713e+07	1.87989e+07	1.3815e+07	1.3645e+07	High	High	High	High	High	High
High	Master Protein	P62847	40S ribosomal protein S24 OS=Homo sapiens OX=9606 GN=RPS24 PE=1 SV=1	0	60.172	29	4	39	4	1	133	15.4	10.78	128.39	4	0	1.501	0.822054	29.57	80.5	119.5	0.33	1.67	2.67726e+07	2.19236e+07	1.99118e+07	5.59878e+07	46856246	4.41675e+07	High	High	High	High	High	High
High	Master Protein	P61006	Ras-related protein Rab-8A OS=Homo sapiens OX=9606 GN=RAB8A PE=1 SV=1	0	60.164	42	8	70	2	1	207	23.7	9.07	188.62	8	4	0.67	0.941464	9.79	128.6	71.4	0.96	0.91	1.01541e+08	8.30648e+07	7.70759e+07	8.08059e+07	6.62793e+07	6.32378e+07	High	High	High	High	High	High
High	Master Protein	Q15907	Ras-related protein Rab-11B OS=Homo sapiens OX=9606 GN=RAB11B PE=1 SV=4	0	59.937	43	9	55	9	1	218	24.5	5.94	164.24	9	0	0.585	0.908141	5.43	127.4	72.6	6.44	4.45	1.53429e+08	1.34182e+08	1.30148e+08	1.25413e+08	110126438	1.04077e+08	High	High	High	High	High	High
High	Master Protein	O14828	Secretory carrier-associated membrane protein 3 OS=Homo sapiens OX=9606 GN=SCAMP3 PE=1 SV=3	0	59.828	19	5	23	5	1	347	38.3	7.64	91.99	5	0	0.203	0.15707	2.18	169.3	30.7	1.85	14.62	2.37929e+07	1.99857e+07	18359922	6.60442e+06	5.21154e+06	3.84303e+06	High	High	High	High	High	Peak Found
High	Master Protein	Q92556	Engulfment and cell motility protein 1 OS=Homo sapiens OX=9606 GN=ELMO1 PE=1 SV=2	0	59.707	16	11	28	8	1	727	83.8	6.28	72.29	11	3	2.54	0.3972	16.8	52.7	147.3	5.06	3.68	7.72315e+06	5692269	5.5009e+06	3.06349e+07	2.30938e+07	2.29018e+07	Peak Found	Peak Found	High	High	High	High
High	Master Protein	P30101	Protein disulfide-isomerase A3 OS=Homo sapiens OX=9606 GN=PDIA3 PE=1 SV=4	0	59.602	21	10	37	10	1	505	56.7	6.35	107	10	0	0.413	0.688509	4.88	144.3	55.7	2.27	10.42	2.30758e+07	1.91703e+07	1.67492e+07	1.3595e+07	1.04543e+07	8.50495e+06	High	High	High	High	High	High
High	Master Protein	O00186	Syntaxin-binding protein 3 OS=Homo sapiens OX=9606 GN=STXBP3 PE=1 SV=2	0	59.536	27	14	47	14	1	592	67.7	7.8	136.43	14	0	0.368	0.593351	2.27	146.6	53.4	0.98	2.44	7.21712e+07	5.8411e+07	5.27743e+07	3.8416e+07	3.05601e+07	2.81222e+07	High	High	High	High	High	High
High	Master Protein	P61026	Ras-related protein Rab-10 OS=Homo sapiens OX=9606 GN=RAB10 PE=1 SV=1	0	59.478	37	7	45	5	1	200	22.5	8.38	143.93	7	0	0.638	0.930581	6.83	123.7	76.3	1.67	3.22	3.17125e+07	2.6564e+07	2.43904e+07	2.90768e+07	2.35828e+07	2.36157e+07	High	High	High	High	High	High
High	Master Protein	P35237	Serpin B6 OS=Homo sapiens OX=9606 GN=SERPINB6 PE=1 SV=3	0	59.462	23	7	19	7	1	376	42.6	5.27	69.74	7	0	0.614	0.924503	12.5	119.7	80.3	2.96	2.22	1.40578e+07	1.15197e+07	9.97849e+06	1.36382e+07	1.12146e+07	1.01723e+07	High	High	High	High	High	High
High	Master Protein	Q9Y2D5	A-kinase anchor protein 2 OS=Homo sapiens OX=9606 GN=AKAP2 PE=1 SV=3	0	59.375	18	8	13	8	1	859	94.6	5.11	51.97	8	0	1.833	0.582934	22.28	22.4	177.6	33.9	1.03	1.50185e+06	716415	639867	1.00591e+07	8.06885e+06	7.80372e+06	Peak Found	Peak Found	Peak Found	High	High	High
High	Master Protein	P01730	T-cell surface glycoprotein CD4 OS=Homo sapiens OX=9606 GN=CD4 PE=1 SV=1	0	59.351	20	10	26	10	1	458	51.1	9.54	75.42	10	0	0.04	1.73084e-05	0.05	198.4	1.6	3.44	21.81	1.36018e+08	1.15368e+08	1.0863e+08	1.68357e+06	896532	1.25979e+06	High	High	High	Peak Found	Peak Found	Peak Found
High	Master Protein	P0CG47	Polyubiquitin-B OS=Homo sapiens OX=9606 GN=UBB PE=1 SV=1	0	59.149	82	8	140	8	1	229	25.7	7.43	454.3	8	0	0.327	0.509866	2.54	151.3	48.7	7.73	9.82	1.23846e+09	1.11258e+09	1.07785e+09	5.38527e+08	5.15068e+08	4.97607e+08	High	High	High	High	High	High
High	Master Protein	P62820	Ras-related protein Rab-1A OS=Homo sapiens OX=9606 GN=RAB1A PE=1 SV=3	0	59.052	44	7	54	1	1	205	22.7	6.21	183.88	7	0	0.573	0.902836	1.19	127.1	72.9	2.77	4.49	8.60685e+06	6.74362e+06	6087829	7.30919e+06	5.44348e+06	5.26805e+06	High	High	High	High	High	High
High	Master Protein	P07237	Protein disulfide-isomerase OS=Homo sapiens OX=9606 GN=P4HB PE=1 SV=3	0	58.879	25	11	35	11	1	508	57.1	4.87	78.6	11	0	0.477	0.81107	5.95	138.1	61.9	5.7	6.52	1.45086e+07	1.28197e+07	1.20997e+07	1.0183e+07	8.97715e+06	7488267	High	High	High	High	High	High
High	Master Protein	Q15049	Membrane protein MLC1 OS=Homo sapiens OX=9606 GN=MLC1 PE=1 SV=5	0	58.779	19	6	15	6	1	377	41.1	7.49	69.51	6	0	0.01	1.19206e-16		200		8.1		1.85025e+07	1.62512e+07	1.2628e+07				High	High	High	Not Found	Not Found	Not Found
High	Master Protein	Q02790	Peptidyl-prolyl cis-trans isomerase FKBP4 OS=Homo sapiens OX=9606 GN=FKBP4 PE=1 SV=3	0	58.751	25	9	37	9	1	459	51.8	5.43	116.81	9	0	0.57	0.902836	6.48	118.3	81.7	12.5	6	2.42762e+07	1.5506e+07	1.55469e+07	2.24053e+07	1.68727e+07	1.53049e+07	High	High	High	High	High	High
High	Master Protein	O15427	Monocarboxylate transporter 4 OS=Homo sapiens OX=9606 GN=SLC16A3 PE=1 SV=1	0	58.663	13	7	46	7	1	465	49.4	7.96	118.1	7	0	1.224	0.916399	24.56	89.8	110.2	5.38	6.45	5.45507e+07	4.20169e+07	3.65296e+07	9.80048e+07	7.40805e+07	6.62454e+07	High	High	High	High	High	High
High	Master Protein	P07996	Thrombospondin-1 OS=Homo sapiens OX=9606 GN=THBS1 PE=1 SV=2	0	58.476	11	12	32	12	1	1170	129.3	4.94	73.17	12	0	1.408	0.862074	18.32	83.8	116.2	1.7	3.15	1.78779e+07	1.44909e+07	12906508	3.73677e+07	2.85897e+07	2.73639e+07	High	High	High	High	High	High
High	Master Protein	Q06323	Proteasome activator complex subunit 1 OS=Homo sapiens OX=9606 GN=PSME1 PE=1 SV=1	0	58.367	32	8	45	8	1	249	28.7	6.02	137.42	8	0	0.978	0.970664	18.83	101.8	98.2	4.14	2.32	39002677	3.45292e+07	3.06933e+07	5.71107e+07	46616694	4.58078e+07	High	High	High	High	High	High
High	Master Protein	P84085	ADP-ribosylation factor 5 OS=Homo sapiens OX=9606 GN=ARF5 PE=1 SV=2	0	58.168	47	6	48	2	1	180	20.5	6.79	177.36	6	0	0.482	0.839554	7.96	143.2	56.8	31.49	34.84	1.0669e+06	1498894	1.53555e+06	819462	1.09923e+06		High	Peak Found	High	Peak Found	High	High
High	Master Protein	Q14697	Neutral alpha-glucosidase AB OS=Homo sapiens OX=9606 GN=GANAB PE=1 SV=3	0	58.054	14	10	27	10	1	944	106.8	6.14	86.57	10	0	0.415	0.689559	4.27	134.6	65.4	2.12	2.01	1.2784e+07	10000727	9.40031e+06	8660438	7.18131e+06	6.92865e+06	High	High	High	High	High	High
High	Master Protein	Q7Z6Z7	E3 ubiquitin-protein ligase HUWE1 OS=Homo sapiens OX=9606 GN=HUWE1 PE=1 SV=3	0	58.018	2	8	22	8	1	4374	481.6	5.22	71.58	8	0	0.28	0.343611	2.43	150.7	49.3	6.16	9.61	9.17241e+06	7.8944e+06	6.37935e+06	4.78484e+06	3.52066e+06	3.03409e+06	High	High	High	High	High	High
High	Master Protein	P01023	Alpha-2-macroglobulin OS=Homo sapiens OX=9606 GN=A2M PE=1 SV=3	0	58	5	6	85	6	1	1474	163.2	6.46	204.79	6	0	1.25	0.902836	15.27	89.8	110.2	5.06	9.78	6.15871e+08	4.71362e+08	4.15832e+08	1.18891e+09	831211878	7.64425e+08	High	High	High	High	High	High
High	Master Protein	P26583	High mobility group protein B2 OS=Homo sapiens OX=9606 GN=HMGB2 PE=1 SV=2	0	57.924	24	6	34	5	1	209	24	7.81	104.21	6	0	1.083	0.941464	22.03	99.1	100.9	38.51	68.38	1.53911e+07	7.06417e+06	5.92408e+06	36516973	1.0335e+07	9.19896e+06	High	High	High	High	High	High
High	Master Protein	Q13501	Sequestosome-1 OS=Homo sapiens OX=9606 GN=SQSTM1 PE=1 SV=1	0	57.813	20	5	24	5	1	440	47.7	5.22	94.84	5	0	0.029	1.10746e-06	0.04	198.4	1.6	11.69	74.16	6.22288e+07	40679957	3.94693e+07	1.93302e+06	465136	475010	High	High	High	Peak Found	Peak Found	Peak Found
High	Master Protein	P17858	ATP-dependent 6-phosphofructokinase, liver type OS=Homo sapiens OX=9606 GN=PFKL PE=1 SV=6	0	57.453	15	9	27	7	1	780	85	7.5	84.21	9	0	0.941	0.976511	16.37	103.9	96.1	1.82	3.16	9.92501e+06	8.34962e+06	7.64357e+06	1.36799e+07	1.0561e+07	1.06192e+07	High	High	High	High	High	High
High	Master Protein	P52209	6-phosphogluconate dehydrogenase, decarboxylating OS=Homo sapiens OX=9606 GN=PGD PE=1 SV=3	0	57.131	23	9	42	9	1	483	53.1	7.23	149.64	9	0	0.267	0.342418	1.33	158.3	41.7	1.38	11.02	6.30211e+07	5.02488e+07	4.58429e+07	2.05371e+07	1.90293e+07	1.97027e+07	High	High	High	High	High	High
High	Master Protein	P14222	Perforin-1 OS=Homo sapiens OX=9606 GN=PRF1 PE=1 SV=1	0	57.014	14	8	25	8	1	555	61.3	7.83	71.23	8	0	8.833	0.00232147	65.67	19.7	180.3	22.62	5.41	2.1647e+06	2.42458e+06	2.56804e+06	4.30814e+07	3.18998e+07	3.01601e+07	Peak Found	Peak Found	Peak Found	High	High	High
High	Master Protein	Q9Y6M7	Sodium bicarbonate cotransporter 3 OS=Homo sapiens OX=9606 GN=SLC4A7 PE=1 SV=2	0	56.864	8	9	38	9	1	1214	136	6.71	88.03	9	0	0.395	0.649716	2.23	144.4	55.6	4.18	4.35	1.92171e+07	1.66112e+07	1.40122e+07	1.06954e+07	9.31467e+06	8.16664e+06	High	High	High	High	High	High
High	Master Protein	P10301	Ras-related protein R-Ras OS=Homo sapiens OX=9606 GN=RRAS PE=1 SV=1	0	56.682	39	6	34	4	1	218	23.5	6.93	112.4	6	0	1.378	0.876741	30.14	82.6	117.4	23.7	15.06	9.14506e+06	4.67431e+06	5.20688e+06	1.80331e+07	1.11615e+07	1.10277e+07	High	High	High	High	High	High
High	Master Protein	P09326	CD48 antigen OS=Homo sapiens OX=9606 GN=CD48 PE=1 SV=2	0	56.268	24	7	61	7	1	243	27.7	8.07	189.21	7	0	0.657	0.936024	9.38	126	74	4.73	3.24	3.6956e+08	3.14761e+08	2.61749e+08	3.15571e+08	241373852	2.41399e+08	High	High	High	High	High	High
High	Master Protein	P01111	GTPase NRas OS=Homo sapiens OX=9606 GN=NRAS PE=1 SV=1	0	56.218	45	7	33	3	1	189	21.2	5.17	114.73	7	0	0.966	0.9709	14.75	102.7	97.3	4.05	2.7	2.13649e+07	1.88439e+07	1.62995e+07	3.11802e+07	2.42888e+07	2.27771e+07	High	High	High	High	High	High
High	Master Protein	Q14141	Septin-6 OS=Homo sapiens OX=9606 GN=SEPT6 PE=1 SV=4	0	56.063	26	9	33	5	1	434	49.7	6.67	107.07	9	3	0.466	0.796287	6.27	144.2	55.8	2.58	1.21	27444253	2.29613e+07	1.99366e+07	1.54367e+07	1.22331e+07	1.17906e+07	High	High	High	High	High	High
High	Master Protein	P08779	Keratin, type I cytoskeletal 16 OS=Homo sapiens OX=9606 GN=KRT16 PE=1 SV=4	0	56.046	24	13	54	4	1	473	51.2	5.05	129.52	13	0	3.284	0.105282	13.68	39.5	160.5	6.82	5.96		431823	358450	2.86208e+06	2.60501e+06	2.2785e+06	Not Found	Peak Found	Peak Found	High	High	High
High	Master Protein	P31689	DnaJ homolog subfamily A member 1 OS=Homo sapiens OX=9606 GN=DNAJA1 PE=1 SV=2	0	55.92	30	8	35	8	1	397	44.8	7.08	83.83	8	0	1.076	0.942129	19.36	98.6	101.4	7.53	8.2	8.19015e+06	6.89636e+06	5.44874e+06	1.37208e+07	9.54913e+06	9.35493e+06	High	High	High	High	High	High
High	Master Protein	P17655	Calpain-2 catalytic subunit OS=Homo sapiens OX=9606 GN=CAPN2 PE=1 SV=6	0	55.474	19	10	33	10	1	700	79.9	4.98	104.47	10	0	1.08	0.942129	18.8	98.5	101.5	1.49	5.47	1.27155e+07	1.06418e+07	9.48262e+06	1.89531e+07	1.68159e+07	1.44619e+07	High	High	High	High	High	High
High	Master Protein	P61353	60S ribosomal protein L27 OS=Homo sapiens OX=9606 GN=RPL27 PE=1 SV=2	0	55.175	43	6	53	6	1	136	15.8	10.56	148.2	6	0	1.025	0.951667	17.16	95.3	104.7	1.35	2.58	7.5649e+07	6.18347e+07	5.77895e+07	1.25008e+08	9.77702e+07	9.14202e+07	High	High	High	High	High	High
High	Master Protein	P06241	Tyrosine-protein kinase Fyn OS=Homo sapiens OX=9606 GN=FYN PE=1 SV=3	0	55.026	17	10	37	7	1	537	60.7	6.67	97.66	10	0	0.328	0.511147	4.44	144.7	55.3	4.81	7.64	1.6594e+07	1.28355e+07	1.1242e+07	8.69665e+06	7.51723e+06	6.11059e+06	High	High	High	High	High	Peak Found
High	Master Protein	Q6PCB8	Embigin OS=Homo sapiens OX=9606 GN=EMB PE=1 SV=1	0	54.855	18	5	21	5	1	327	36.9	6.54	79.24	5	0	1.398	0.869566	24.63	46.1	153.9	1.66	4.32	5.06527e+06	3.99622e+06	3.72247e+06	2.3498e+07	1.95597e+07	1.96355e+07	High	High	High	High	High	High
High	Master Protein	P18621	60S ribosomal protein L17 OS=Homo sapiens OX=9606 GN=RPL17 PE=1 SV=3	0	54.635	33	7	53	7	1	184	21.4	10.17	154.36	7	0	0.832	0.9946	18.67	110.3	89.7	1.44	3.56	4.87205e+07	3.99154e+07	3.7314e+07	5.82866e+07	4.41797e+07	4.42033e+07	High	High	High	High	High	High
High	Master Protein	Q13200	26S proteasome non-ATPase regulatory subunit 2 OS=Homo sapiens OX=9606 GN=PSMD2 PE=1 SV=3	0	54.575	11	7	36	7	1	908	100.1	5.2	116.61	7	0	0.826	0.993579	16.02	110.8	89.2	5.34	13.82	1.10995e+07	8.30374e+06	7.52379e+06	1.43769e+07	9.60766e+06	8.52826e+06	High	High	High	High	High	High
High	Master Protein	P69905	Hemoglobin subunit alpha OS=Homo sapiens OX=9606 GN=HBA1 PE=1 SV=2	0	54.552	35	5	56	5	1	142	15.2	8.68	174.57	5	0	0.512	0.857928	5.18	132.5	67.5	9.73	8.79	2.81568e+08	2.09145e+08	1.72705e+08	2.15256e+08	1.53083e+08	140670745	High	High	High	High	High	High
High	Master Protein	Q8WUX1	Sodium-coupled neutral amino acid transporter 5 OS=Homo sapiens OX=9606 GN=SLC38A5 PE=1 SV=1	0	54.477	15	5	32	5	1	472	51.4	8.21	111.6	5	0	1.432	0.849495	12.2	82.4	117.6	2.72	4.67	3.66992e+07	2.97351e+07	2.60174e+07	7.97969e+07	6.10076e+07	5.59673e+07	High	High	High	High	High	High
High	Master Protein	Q8WWI5	Choline transporter-like protein 1 OS=Homo sapiens OX=9606 GN=SLC44A1 PE=1 SV=1	0	54.447	11	7	23	7	1	657	73.3	8.6	69.84	7	0	4.411	0.073043	41.46	34	166	19.29	11.74	4.57374e+06	5.52442e+06	4321376	4.57303e+07	2.93035e+07	3.14102e+07	High	High	High	High	High	High
High	Master Protein	Q99497	Protein/nucleic acid deglycase DJ-1 OS=Homo sapiens OX=9606 GN=PARK7 PE=1 SV=2	0	54.279	48	6	25	6	1	189	19.9	6.79	90.67	6	0	0.455	0.775111	1.97	139	61	2.14	4.01	8.38431e+07	6.67066e+07	6.36351e+07	5.12323e+07	4.31745e+07	4.26595e+07	High	High	High	High	High	High
High	Master Protein	Q16531	DNA damage-binding protein 1 OS=Homo sapiens OX=9606 GN=DDB1 PE=1 SV=1	0	54.104	12	11	33	11	1	1140	126.9	5.26	89.17	11	0	0.944	0.976299	14.02	105.8	94.2	1.69	7.74	2.2374e+07	1.88117e+07	1.67282e+07	2.8904e+07	2.61771e+07	2.1425e+07	High	High	High	High	High	High
High	Master Protein	Q86VP1	Tax1-binding protein 1 OS=Homo sapiens OX=9606 GN=TAX1BP1 PE=1 SV=2	0	54.1	16	10	23	10	1	789	90.8	5.43	60.44	10	0	0.133	0.0291977	0.26	186.9	13.1	19.56	19.33	2.43466e+07	1.44305e+07	1.30833e+07	1.38945e+06	1.45519e+06	1.58366e+06	High	High	High	High	High	Peak Found
High	Master Protein	Q9Y285	Phenylalanine--tRNA ligase alpha subunit OS=Homo sapiens OX=9606 GN=FARSA PE=1 SV=3	0	53.427	27	11	24	11	1	508	57.5	7.8	83.77	11	0	0.274	0.364319	1.47	162.1	37.9	1.5	3.69	3.21843e+07	2.69379e+07	2.46377e+07	1.05365e+07	9.06334e+06	8.67767e+06	High	High	High	High	Peak Found	High
High	Master Protein	P54577	Tyrosine--tRNA ligase, cytoplasmic OS=Homo sapiens OX=9606 GN=YARS PE=1 SV=4	0	53.231	25	14	35	14	1	528	59.1	7.05	95.32	14	0	0.57	0.902836	7.7	127.2	72.8	1.23	5.89	2.86504e+07	2.30737e+07	2.08427e+07	2.16662e+07	1.97494e+07	1.80068e+07	High	High	High	High	High	High
High	Master Protein	P62249	40S ribosomal protein S16 OS=Homo sapiens OX=9606 GN=RPS16 PE=1 SV=2	0	53.103	55	10	56	10	1	146	16.4	10.21	157.19	10	0	1.378	0.876741	13.12	81.9	118.1	1.32	1.68	1.18721e+08	9.49821e+07	8.63082e+07	2.48128e+08	1.94709e+08	1.86717e+08	High	High	High	High	High	High
High	Master Protein	P23510	Tumor necrosis factor ligand superfamily member 4 OS=Homo sapiens OX=9606 GN=TNFSF4 PE=1 SV=1	0	53.066	28	6	34	6	1	183	21	7.42	94.81	6	0	5.483	0.0282325	23.86	30.4	169.6	4.56	3.89	2.02453e+07	1.63035e+07	1.62037e+07	1.70576e+08	1.32417e+08	1.21334e+08	High	High	High	High	High	High
High	Master Protein	P20618	Proteasome subunit beta type-1 OS=Homo sapiens OX=9606 GN=PSMB1 PE=1 SV=2	0	52.844	27	5	34	5	1	241	26.5	8.13	132.28	5	0	0.775	0.978291	7.84	112.9	87.1	2.73	4.66	3.78605e+07	3.00599e+07	2.67296e+07	3.97978e+07	3.33383e+07	3.35075e+07	High	High	High	High	High	High
High	Master Protein	P01116	GTPase KRas OS=Homo sapiens OX=9606 GN=KRAS PE=1 SV=1	0	52.757	39	7	32	3	1	189	21.6	6.77	96.59	7	4	1.354	0.887769	19.13	83.5	116.5	4.95	8.15	4.72804e+07	3.57802e+07	3.21576e+07	9.79233e+07	7.17961e+07	6.41523e+07	High	High	High	High	High	High
High	Master Protein	P29692	Elongation factor 1-delta OS=Homo sapiens OX=9606 GN=EEF1D PE=1 SV=5	0	52.753	31	6	27	6	1	281	31.1	5.01	104.59	6	0	0.467	0.799788	3.97	138.4	61.6	2.66	5.39	1.96202e+07	1.56732e+07	1.38755e+07	1.35567e+07	1.00374e+07	9.49705e+06	High	High	High	High	High	High
High	Master Protein	P08865	40S ribosomal protein SA OS=Homo sapiens OX=9606 GN=RPSA PE=1 SV=4	0	52.72	31	8	41	8	1	295	32.8	4.87	136.94	8	0	0.483	0.822054	3.75	134.1	65.9	4.29	0.2	5.89281e+07	4.90719e+07	4.76796e+07	4.26846e+07	3.47004e+07	3.2936e+07	High	High	High	High	High	High
High	Master Protein	P78325	Disintegrin and metalloproteinase domain-containing protein 8 OS=Homo sapiens OX=9606 GN=ADAM8 PE=1 SV=2	0	52.622	12	6	19	6	1	824	88.7	7.55	57.01	6	0	0.196	0.141696	2.75	176.6	23.4	11.87	5.32	1.84753e+07	1.45188e+07	1.0956e+07	3565426	2.7633e+06	2.46359e+06	High	High	High	Peak Found	Peak Found	Peak Found
High	Master Protein	Q9NY33	Dipeptidyl peptidase 3 OS=Homo sapiens OX=9606 GN=DPP3 PE=1 SV=2	0	52.504	13	6	34	6	1	737	82.5	5.1	114.7	6	0	0.533	0.876741	6.14	136.6	63.4	4.25	6.14	7.91718e+06	6.857e+06	5.77976e+06	5.77844e+06	4.30565e+06	3.94843e+06	High	High	High	High	High	High
High	Master Protein	Q9H3Z4	DnaJ homolog subfamily C member 5 OS=Homo sapiens OX=9606 GN=DNAJC5 PE=1 SV=1	0	52.486	25	4	22	4	1	198	22.1	5.07	98.12	4	0	1.257	0.902836	40.94	82.3	117.7	3.85	5.14	5.96678e+06	4.57051e+06	4.15319e+06	1.15802e+07	9456455	8.15894e+06	High	High	High	High	High	High
High	Master Protein	P05161	Ubiquitin-like protein ISG15 OS=Homo sapiens OX=9606 GN=ISG15 PE=1 SV=5	0	51.826	44	5	30	5	1	165	17.9	7.44	82.79	5	0	30.309	2.34867e-07	26.53	6	194	1.06	7.87	3.61872e+06	2.99584e+06	2.68312e+06	188491036	1.37145e+08	1.24646e+08	High	High	High	High	High	High
High	Master Protein	P16152	Carbonyl reductase [NADPH] 1 OS=Homo sapiens OX=9606 GN=CBR1 PE=1 SV=3	0	51.693	47	9	27	9	1	277	30.4	8.32	92.42	9	0	2.463	0.428366	19.43	53.2	146.8	6.33	1.87	1.05161e+07	7.92814e+06	6.92474e+06	3.76368e+07	3.1467e+07	2.99433e+07	High	High	High	High	High	High
High	Master Protein	Q9H4G4	Golgi-associated plant pathogenesis-related protein 1 OS=Homo sapiens OX=9606 GN=GLIPR2 PE=1 SV=3	0	51.306	51	5	21	5	1	154	17.2	9.41	74.5	5	0	18.565	1.41781e-05	25.38	9.2	190.8	14.32	1.91	3.58399e+06	2.1971e+06	2.48379e+06	9.82642e+07	8.06853e+07	7.83929e+07	High	High	High	High	High	High
High	Master Protein	Q9BXJ9	N-alpha-acetyltransferase 15, NatA auxiliary subunit OS=Homo sapiens OX=9606 GN=NAA15 PE=1 SV=1	0	51.113	16	13	41	13	1	866	101.2	7.42	86.63	13	0	0.651	0.933551	8.55	89.3	110.7	5.63	20.46	2.59748e+07	1.92796e+07	1.75624e+07	5.37055e+07	34367328	2.76077e+07	High	High	High	High	High	High
High	Master Protein	Q8WUD1	Ras-related protein Rab-2B OS=Homo sapiens OX=9606 GN=RAB2B PE=1 SV=1	0	51.073	38	6	32	2	1	216	24.2	7.83	110.44	6	0	0.551	0.902836	9.09	143.3	56.7	7.59	46.6	2.53054e+06	2.37237e+06	1.93143e+06	2.44898e+06	773204	1.13824e+06	High	High	High	High	High	Peak Found
High	Master Protein	Q7Z403	Transmembrane channel-like protein 6 OS=Homo sapiens OX=9606 GN=TMC6 PE=1 SV=2	0	50.424	14	10	24	10	1	805	90	8.66	73.38	10	0	1.662	0.740839	22.48	52.1	147.9	7.35	4.9	4.5985e+06	3931848	3.95447e+06	2.13882e+07	1.60373e+07	1.50503e+07	High	High	High	High	High	High
High	Master Protein	P61769	Beta-2-microglobulin OS=Homo sapiens OX=9606 GN=B2M PE=1 SV=1	0	50.2	19	3	64	3	1	119	13.7	6.52	206.88	3	0	0.585	0.908358	3.21	127.4	72.6	3.53	4.49	1.23787e+09	9.84944e+08	8.6066e+08	1.05041e+09	8.07964e+08	7.38613e+08	High	High	High	High	High	High
High	Master Protein	P46939	Utrophin OS=Homo sapiens OX=9606 GN=UTRN PE=1 SV=2	0	50.101	4	12	14	12	1	3433	394.2	5.33	38.42	12	0	100	1.19206e-16			200		5.71				7.73998e+06	5.75205e+06	5354518	Not Found	Not Found	Not Found	High	High	High
High	Master Protein	Q99873	Protein arginine N-methyltransferase 1 OS=Homo sapiens OX=9606 GN=PRMT1 PE=1 SV=3	0	49.979	23	8	29	8	1	371	42.4	5.35	95.69	8	0	0.362	0.582934	3.44	147.9	52.1	1.78	2.42	2.54485e+07	2.01468e+07	1.90147e+07	1.24722e+07	1.05149e+07	1.00267e+07	High	High	High	High	High	High
High	Master Protein	Q96C19	EF-hand domain-containing protein D2 OS=Homo sapiens OX=9606 GN=EFHD2 PE=1 SV=1	0	49.891	32	8	44	8	1	240	26.7	5.2	116.65	8	0	1.76	0.688509	16.1	70.3	129.7	1.97	0.44	1.20742e+07	1.01979e+07	9.3126e+06	3.3407e+07	2.70021e+07	2.54498e+07	High	High	High	High	High	High
High	Master Protein	P09471	Guanine nucleotide-binding protein G(o) subunit alpha OS=Homo sapiens OX=9606 GN=GNAO1 PE=1 SV=4	0	49.754	20	6	42	4	1	354	40	5.53	134.05	6	0	0.269	0.346502	0.61	156.9	43.1	0.88	6.77	26193392	2.10226e+07	1.92567e+07	9.59663e+06	8.91262e+06	7.88264e+06	High	High	High	High	High	High
High	Master Protein	P25788	Proteasome subunit alpha type-3 OS=Homo sapiens OX=9606 GN=PSMA3 PE=1 SV=2	0	49.75	25	6	32	6	1	255	28.4	5.33	93.5	6	0	0.875	0.993579	9.12	106	94	0.81	1.77	3.2502e+07	2.68594e+07	2.45927e+07	4.27801e+07	3.35063e+07	32476494	High	High	High	High	High	High
High	Master Protein	Q9Y266	Nuclear migration protein nudC OS=Homo sapiens OX=9606 GN=NUDC PE=1 SV=1	0	49.719	19	5	26	5	1	331	38.2	5.38	64.77	5	0	1.413	0.857928	16.82	74.5	125.5	9.43	10.37	7.93256e+06	7.38042e+06	5.64334e+06	2.23015e+07	1.56609e+07	1.40826e+07	High	High	High	High	High	High
High	Master Protein	P28066	Proteasome subunit alpha type-5 OS=Homo sapiens OX=9606 GN=PSMA5 PE=1 SV=3	0	49.286	34	6	30	6	1	241	26.4	4.79	109.65	6	0	0.769	0.976299	5.57	111.3	88.7	0.83	4.25	3.51387e+07	2.83344e+07	2.63221e+07	3.8125e+07	3.28426e+07	3.18374e+07	High	High	High	High	High	High
High	Master Protein	Q9H2K8	Serine/threonine-protein kinase TAO3 OS=Homo sapiens OX=9606 GN=TAOK3 PE=1 SV=2	0	49.155	9	7	26	7	1	898	105.3	7.3	70.67	7	0	1.37	0.833425	10.12	87.8	112.2	6.07	4.57	3.82819e+06	2.76618e+06	2.67563e+06	6.62501e+06	5.36229e+06	5.4995e+06	High	High	High	High	High	High
High	Master Protein	Q15181	Inorganic pyrophosphatase OS=Homo sapiens OX=9606 GN=PPA1 PE=1 SV=2	0	49.151	28	7	22	7	1	289	32.6	5.86	59.35	7	0	0.348	0.553686	6.23	158.6	41.4	7.23	18.42	2.94569e+07	2.66656e+07	2.53091e+07	1.02805e+07	1.00102e+07	1.14344e+07	High	High	High	High	Peak Found	High
High	Master Protein	P06396	Gelsolin OS=Homo sapiens OX=9606 GN=GSN PE=1 SV=1	0	49.146	8	5	32	5	1	782	85.6	6.28	117.34	5	0	1.167	0.924503	16	92.1	107.9	18.37	7.07	1.37018e+07	1.15439e+07	14067160	2.69979e+07	1.94315e+07	1.83901e+07	High	High	High	High	High	High
High	Master Protein	Q9NSD9	Phenylalanine--tRNA ligase beta subunit OS=Homo sapiens OX=9606 GN=FARSB PE=1 SV=3	0	48.801	24	13	35	13	1	589	66.1	6.84	98.25	13	0	0.246	0.282575	1.34	161.7	38.3	0.65	13.27	4.38052e+07	3.54855e+07	3.22425e+07	1.508e+07	9.56777e+06	1.1456e+07	High	High	High	High	High	High
High	Master Protein	P24534	Elongation factor 1-beta OS=Homo sapiens OX=9606 GN=EEF1B2 PE=1 SV=3	0	48.528	38	4	20	4	1	225	24.7	4.67	80.29	4	0	0.328	0.511017	2.27	149	51	3.1	9.77	2.69215e+07	2.32765e+07	2.03146e+07	1.39241e+07	9.35909e+06	10355244	High	High	High	High	High	High
High	Master Protein	P54920	Alpha-soluble NSF attachment protein OS=Homo sapiens OX=9606 GN=NAPA PE=1 SV=3	0	48.306	34	6	17	6	1	295	33.2	5.36	67.04	6	0	1.385	0.830059	32.66	85.3	114.7	20.02	8.97	3.07629e+06	3.38045e+06	3.44376e+06	7.00377e+06	6.53811e+06	6.39861e+06	High	High	High	High	High	High
High	Master Protein	Q4KMP7	TBC1 domain family member 10B OS=Homo sapiens OX=9606 GN=TBC1D10B PE=1 SV=3	0	48.14	9	6	20	6	1	808	87.1	9.19	43.98	6	0	2.441	0.280176	35.25	44.1	155.9	9.51	11.1	1.15025e+06	775329	799418	5.58192e+06	4.44934e+06	3.48711e+06	High	High	High	High	High	High
High	Master Protein	P54578	Ubiquitin carboxyl-terminal hydrolase 14 OS=Homo sapiens OX=9606 GN=USP14 PE=1 SV=3	0	48.023	21	8	23	8	1	494	56	5.3	71.49	8	0	0.579	0.902836	5.96	130.1	69.9	2.6	4.78	1.70563e+07	1.33159e+07	1.27587e+07	1.26947e+07	1.13265e+07	1.01875e+07	High	High	High	High	High	High
High	Master Protein	P20138	Myeloid cell surface antigen CD33 OS=Homo sapiens OX=9606 GN=CD33 PE=1 SV=2	0	47.992	17	5	22	5	1	364	39.8	8.38	73.06	5	0	0.568	0.902836	6.6	124.4	75.6	2.22	10.06	1.5594e+07	1.24115e+07	1.11239e+07	1.58173e+07	1.08519e+07	1.02352e+07	High	High	High	High	High	High
High	Master Protein	P04920	Anion exchange protein 2 OS=Homo sapiens OX=9606 GN=SLC4A2 PE=1 SV=4	0	47.622	7	6	25	6	1	1241	136.9	6.29	73.79	6	0	0.62	0.924503	13.43	119	81	10.66	13.17	4.53737e+06	3.11302e+06	3.49047e+06	3.75416e+06	3.96949e+06	3.43349e+06	High	High	High	High	High	High
High	Master Protein	Q8TAD7	Overexpressed in colon carcinoma 1 protein OS=Homo sapiens OX=9606 GN=OCC1 PE=1 SV=2	0	47.589	57	3	30	3	1	63	6.4	6.57	117.31	3	0	1.035	0.950131	16.25	101.5	98.5	3.98	12.22	16711950	1.44855e+07	1.3442e+07	2.08085e+07	2.02133e+07	2.0373e+07	High	High	High	High	High	High
High	Master Protein	Q02880	DNA topoisomerase 2-beta OS=Homo sapiens OX=9606 GN=TOP2B PE=1 SV=3	0	47.555	7	11	32	5	1	1626	183.2	8	84.73	11	0	3.01	0.163676	13.71	34.4	165.6	4.04	1.66	1.13435e+06	985029	835947	7.90815e+06	6.52563e+06	5.98097e+06	Peak Found	Peak Found	High	High	High	High
High	Master Protein	Q13303	Voltage-gated potassium channel subunit beta-2 OS=Homo sapiens OX=9606 GN=KCNAB2 PE=1 SV=2	0	47.55	33	10	53	10	1	367	41	9	150.95	10	0	0.893	0.985907	13.35	102.4	97.6	3.5	1.58	2.92996e+07	2.23182e+07	2.08672e+07	3.88478e+07	3.05676e+07	2.96324e+07	High	High	High	High	High	High
High	Master Protein	P05388	60S acidic ribosomal protein P0 OS=Homo sapiens OX=9606 GN=RPLP0 PE=1 SV=1	0	47.465	35	8	34	8	1	317	34.3	5.97	107.99	8	0	0.419	0.698944	2.56	147.4	52.6	1.3	10.62	5.75044e+07	4.57685e+07	4.205e+07	2.9122e+07	2.78215e+07	2.17575e+07	High	High	High	High	High	High
High	Master Protein	P20648	Potassium-transporting ATPase alpha chain 1 OS=Homo sapiens OX=9606 GN=ATP4A PE=2 SV=5	0	47.45	5	5	42	1	1	1035	114	5.81	104.99	5	0	1.006	0.933551	43.34	99.7	100.3	30.61	41.38	710115	409862	289229	1.21919e+06	593094	424415	Peak Found	High	Peak Found	High	High	Peak Found
High	Master Protein	Q96S97	Myeloid-associated differentiation marker OS=Homo sapiens OX=9606 GN=MYADM PE=1 SV=2	0	47.253	18	4	19	4	1	322	35.3	8.15	57.3	4	0	0.01	1.19206e-16		200		3.38		2.58679e+07	2.07623e+07	1.80657e+07				High	High	High	Not Found	Not Found	Not Found
High	Master Protein	O14980	Exportin-1 OS=Homo sapiens OX=9606 GN=XPO1 PE=1 SV=1	0	46.91	13	10	22	10	1	1071	123.3	6.06	68.46	10	0	0.639	0.930581	6.39	123.7	76.3	8.46	19.33	1.03775e+07	8.87713e+06	9.09991e+06	9.71043e+06	9.35256e+06	5.98562e+06	High	High	High	High	High	High
High	Master Protein	Q9UNX3	60S ribosomal protein L26-like 1 OS=Homo sapiens OX=9606 GN=RPL26L1 PE=1 SV=1	0	46.893	40	7	41	2	1	145	17.2	10.55	95.87	7	5	0.854	0.99897	44.06	119.6	80.4	2.77	9.92	2.12789e+07	1.66297e+07	1.50697e+07	2.31303e+07	1.56859e+07	1.52455e+07	High	High	High	High	High	High
High	Master Protein	Q9UL25	Ras-related protein Rab-21 OS=Homo sapiens OX=9606 GN=RAB21 PE=1 SV=3	0	46.884	28	5	20	5	1	225	24.3	7.94	78.48	5	0	0.628	0.924503	6.89	121.6	78.4	10.75	3.65	1.91703e+07	1.34848e+07	1.16529e+07	1.58686e+07	1.1967e+07	1.18351e+07	High	High	High	High	High	High
High	Master Protein	Q96QD8	Sodium-coupled neutral amino acid transporter 2 OS=Homo sapiens OX=9606 GN=SLC38A2 PE=1 SV=2	0	46.76	12	3	13	3	1	506	56	8	64.99	3	0	0.167	0.0773811	0.15	177.3	22.7	4.67	15.76	1.52262e+07	1.34488e+07	1.13489e+07	3.62622e+06	2.23767e+06	2.16899e+06	High	High	High	High	High	Peak Found
High	Master Protein	Q06210	Glutamine--fructose-6-phosphate aminotransferase [isomerizing] 1 OS=Homo sapiens OX=9606 GN=GFPT1 PE=1 SV=3	0	46.656	10	6	22	6	1	699	78.8	7.11	72.58	6	0	0.809	0.985767	20.75	122.6	77.4	9.14	23.44	1.08108e+07	8.69118e+06	6.80284e+06	11796399	7.88669e+06	5.60856e+06	High	High	High	High	High	High
High	Master Protein	P56192	Methionine--tRNA ligase, cytoplasmic OS=Homo sapiens OX=9606 GN=MARS PE=1 SV=2	0	46.632	11	7	19	7	1	900	101.1	6.16	61.57	7	0	0.86	0.996144	11.51	103.5	96.5	1.66	8.59	8.69303e+06	6.85905e+06	6.35991e+06	1.21776e+07	9.32596e+06	7.88615e+06	High	High	High	High	High	High
High	Master Protein	O75874	Isocitrate dehydrogenase [NADP] cytoplasmic OS=Homo sapiens OX=9606 GN=IDH1 PE=1 SV=2	0	46.498	21	8	35	8	1	414	46.6	7.01	97.81	8	0	0.453	0.772207	2.6	138.3	61.7	1.43	4.8	2.13167e+07	1.72586e+07	1.54599e+07	1.26126e+07	1.10682e+07	1.05936e+07	High	High	High	High	High	High
High	Master Protein	Q9ULV4	Coronin-1C OS=Homo sapiens OX=9606 GN=CORO1C PE=1 SV=1	0	46.401	13	7	22	6	1	474	53.2	7.08	44.61	7	0	4.514	0.0437179	20.15	27.2	172.8	4.1	5.24	1.34908e+06	1.19384e+06	1.05917e+06	1.42871e+07	1.05887e+07	1.00495e+07	Peak Found	Peak Found	Peak Found	High	High	High
High	Master Protein	P26640	Valine--tRNA ligase OS=Homo sapiens OX=9606 GN=VARS PE=1 SV=4	0	45.605	8	9	22	9	1	1264	140.4	7.59	62.69	9	0	0.722	0.957772	11.51	118.9	81.1	3.36	1.48	8.86158e+06	6.98913e+06	6.83325e+06	8.63236e+06	7.21123e+06	6.71754e+06	High	High	High	High	High	High
High	Master Protein	P40925	Malate dehydrogenase, cytoplasmic OS=Homo sapiens OX=9606 GN=MDH1 PE=1 SV=4	0	45.469	19	5	26	5	1	334	36.4	7.36	96.35	5	0	0.794	0.982493	4.09	109.5	90.5	4.21	4.53	4.13071e+07	3.12359e+07	2.8775e+07	4.61576e+07	3.54642e+07	3.67835e+07	High	High	High	High	High	High
High	Master Protein	Q68D91	Metallo-beta-lactamase domain-containing protein 2 OS=Homo sapiens OX=9606 GN=MBLAC2 PE=1 SV=3	0	45.086	26	6	24	6	1	279	31.4	6.92	70.22	6	0	0.436	0.740839	6.24	139.2	60.8	5.33	7.06	1.1619e+07	8.51803e+06	8.23203e+06	7.29857e+06	5.66148e+06	4.87686e+06	High	High	High	High	High	High
High	Master Protein	Q12907	Vesicular integral-membrane protein VIP36 OS=Homo sapiens OX=9606 GN=LMAN2 PE=1 SV=1	0	44.989	25	5	13	5	1	356	40.2	6.95	49.37	5	0	0.927	0.974848	27.22	107	93	8.46	16.36	4.14331e+06	3.86679e+06	3.63156e+06	5.82092e+06	4.83582e+06	5.94125e+06	High	High	High	High	High	High
High	Master Protein	Q7KZF4	Staphylococcal nuclease domain-containing protein 1 OS=Homo sapiens OX=9606 GN=SND1 PE=1 SV=1	0	44.836	14	11	40	11	1	910	101.9	7.17	96.96	11	0	0.829	0.993579	12.16	107.7	92.3	3.66	2.26	1.52975e+07	1.18356e+07	1.0638e+07	1.86542e+07	1.4534e+07	1.38099e+07	High	High	High	High	High	High
High	Master Protein	P32969	60S ribosomal protein L9 OS=Homo sapiens OX=9606 GN=RPL9 PE=1 SV=1	0	44.655	23	4	27	4	1	192	21.9	9.95	100.81	4	0	0.883	0.990665	6.76	109.7	90.3	9.34	9.44	1.89368e+07	1.68316e+07	1.70093e+07	2.42544e+07	1.99058e+07	2.19861e+07	High	High	High	High	High	High
High	Master Protein	Q13137	Calcium-binding and coiled-coil domain-containing protein 2 OS=Homo sapiens OX=9606 GN=CALCOCO2 PE=1 SV=1	0	44.497	17	7	17	7	1	446	52.2	5.02	47.15	7	0	0.139	0.0349118	0.5	189.8	10.2	5.62	41.47	1.96926e+07	1.44317e+07	1.35566e+07	1.4139e+06	1.52561e+06	587010	High	High	High	Peak Found	Peak Found	Peak Found
High	Master Protein	Q9UGI8	Testin OS=Homo sapiens OX=9606 GN=TES PE=1 SV=1	0	44.459	24	8	30	8	1	421	48	7.68	81.16	8	0	2.406	0.447041	27.81	53.1	146.9	25.11	8.73	5.06948e+06	6.90271e+06	5.71161e+06	2.63429e+07	2.50616e+07	2.35494e+07	High	High	High	High	High	High
High	Master Protein	P61254	60S ribosomal protein L26 OS=Homo sapiens OX=9606 GN=RPL26 PE=1 SV=1	0	44.45	34	6	37	1	1	145	17.2	10.55	92.68	6	0	0.709	0.972865	15.78	122.4	77.6	27.91	27.99	1.71428e+06	1.06166e+06	725954	1.75701e+06	967319	808148	High	High	High	High	High	High
High	Master Protein	P01024	Complement C3 OS=Homo sapiens OX=9606 GN=C3 PE=1 SV=2	0	44.278	4	8	60	8	1	1663	187	6.4	151.69	8	0	1.013	0.956755	20.65	97.1	102.9	1.05	3.35	6.63135e+07	5.30997e+07	4.85649e+07	1.02264e+08	8.09774e+07	7.35382e+07	High	High	High	High	High	High
High	Master Protein	E9PAV3	Nascent polypeptide-associated complex subunit alpha, muscle-specific form OS=Homo sapiens OX=9606 GN=NACA PE=1 SV=1	0	44.272	3	4	21	4	1	2078	205.3	9.58	79.67	4	0	0.995	0.960385	30.85	94.8	105.2	6.14	5.78	1.83811e+07	1.63909e+07	1.54496e+07	31741059	2.61676e+07	2.71155e+07	High	High	High	High	High	High
High	Master Protein	P19440	Glutathione hydrolase 1 proenzyme OS=Homo sapiens OX=9606 GN=GGT1 PE=1 SV=2	0	44.129	11	5	23	5	1	569	61.4	7.12	85.09	5	0	0.01	1.19206e-16		200		3.18		69604418	5.53112e+07	4.87086e+07				High	High	High	Not Found	Not Found	Not Found
High	Master Protein	Q9NTK5	Obg-like ATPase 1 OS=Homo sapiens OX=9606 GN=OLA1 PE=1 SV=2	0	43.991	25	8	32	8	1	396	44.7	7.81	95.81	8	0	0.576	0.902836	4.36	128.1	71.9	2.36	6.48	2.57354e+07	2.10654e+07	2.00184e+07	1.94705e+07	1.79833e+07	1.60919e+07	High	High	High	High	High	High
High	Master Protein	P31785	Cytokine receptor common subunit gamma OS=Homo sapiens OX=9606 GN=IL2RG PE=1 SV=1	0	43.93	16	4	10	4	1	369	42.3	6.34	40.7	4	0	0.164	0.0721028	1.01	191.7	8.3	1.94	25.88	2.02123e+07	1.67897e+07	1.56648e+07	1.29377e+06	668510	1.06789e+06	High	High	High	Peak Found	Peak Found	High
High	Master Protein	P11171	Protein 4.1 OS=Homo sapiens OX=9606 GN=EPB41 PE=1 SV=4	0	43.926	14	9	26	9	1	864	97	5.58	62.73	9	0	1.39	0.87497	29.05	85.4	114.6	5.3	5.6	6.91196e+06	5.63784e+06	4.69479e+06	1.37817e+07	1.08832e+07	9.49936e+06	High	High	High	High	High	High
High	Master Protein	P36871	Phosphoglucomutase-1 OS=Homo sapiens OX=9606 GN=PGM1 PE=1 SV=3	0	43.923	18	9	31	9	1	562	61.4	6.76	86.73	9	0	1.11	0.934511	35.07	84.3	115.7	2.45	1.76	1.02517e+08	8.77744e+07	7.88139e+07	2.07554e+08	1.70015e+08	1.65046e+08	High	High	High	High	High	High
High	Master Protein	Q06033	Inter-alpha-trypsin inhibitor heavy chain H3 OS=Homo sapiens OX=9606 GN=ITIH3 PE=1 SV=2	0	43.862	6	6	29	6	1	890	99.8	5.74	70.51	6	0	1.076	0.942129	26.27	90.1	109.9	8.33	4.84	1.73746e+07	1.27659e+07	1.10098e+07	2.95755e+07	2.23908e+07	2.07287e+07	High	High	High	High	High	High
High	Master Protein	P15153	Ras-related C3 botulinum toxin substrate 2 OS=Homo sapiens OX=9606 GN=RAC2 PE=1 SV=1	0	43.803	18	4	41	2	1	192	21.4	7.61	127.81	4	2	1.119	0.931797	8.06	95.3	104.7	1.28	6.93	2.40865e+08	1.91593e+08	1.7659e+08	415709697	3.04959e+08	280455395	High	High	High	High	High	High
High	Master Protein	Q4KMQ2	Anoctamin-6 OS=Homo sapiens OX=9606 GN=ANO6 PE=1 SV=2	0	43.708	10	9	34	9	1	910	106.1	7.77	96.58	9	0	0.36	0.579588	2.4	148.1	51.9	4.18	9.44	2.18881e+07	1.94061e+07	1.69618e+07	1.20093e+07	8.10556e+06	8.86907e+06	High	High	High	High	High	High
High	Master Protein	P51159	Ras-related protein Rab-27A OS=Homo sapiens OX=9606 GN=RAB27A PE=1 SV=3	0	43.603	25	6	22	6	1	221	24.9	5.22	64.14	6	0	0.386	0.62606	3.01	151.8	48.2	2.61	13.84	3.74419e+07	2.99808e+07	2.65089e+07	1.99675e+07	1.37055e+07	1.17036e+07	High	High	High	High	High	High
High	Master Protein	Q16543	Hsp90 co-chaperone Cdc37 OS=Homo sapiens OX=9606 GN=CDC37 PE=1 SV=1	0	43.528	16	5	26	5	1	378	44.4	5.25	68.47	5	0	0.687	0.942409	11.31	120.5	79.5	29.82	12.66	5.14e+06	6.85906e+06	3.89077e+06	5.67774e+06	4.03885e+06	3.38777e+06	High	High	High	High	High	High
High	Master Protein	O60664	Perilipin-3 OS=Homo sapiens OX=9606 GN=PLIN3 PE=1 SV=3	0	43.524	28	7	13	7	1	434	47	5.44	52.45	7	0	4.816	0.018539	69.76	35.4	164.6	74.35	5.06	182865	1.29205e+06	826061	7.89982e+06	5.79657e+06	5.72598e+06	Peak Found	Peak Found	Peak Found	High	High	High
High	Master Protein	Q8NF50	Dedicator of cytokinesis protein 8 OS=Homo sapiens OX=9606 GN=DOCK8 PE=1 SV=3	0	43.381	4	10	34	10	1	2099	238.4	6.87	62.69	10	0	1.993	0.582934	19.28	62.6	137.4	6.91	6.49	7.56115e+06	5.48711e+06	5.01015e+06	2.13568e+07	1.73079e+07	1.46279e+07	High	High	High	High	High	High
High	Master Protein	P62917	60S ribosomal protein L8 OS=Homo sapiens OX=9606 GN=RPL8 PE=1 SV=2	0	43.365	12	4	33	4	1	257	28	11.03	133.36	4	0	0.532	0.882325	8.92	132	68	3.27	4.23	3.87917e+07	2.99677e+07	2.72987e+07	2.83659e+07	22216976	2.00318e+07	High	High	High	High	High	High
High	Master Protein	P19823	Inter-alpha-trypsin inhibitor heavy chain H2 OS=Homo sapiens OX=9606 GN=ITIH2 PE=1 SV=2	0	42.796	8	6	36	6	1	946	106.4	6.86	113.94	6	0	1.112	0.933948	17.91	97.4	102.6	0.7	4.73	1.05967e+08	8.71431e+07	8.01222e+07	1.60513e+08	132008360	134565462	High	High	High	High	High	High
High	Master Protein	O60610	Protein diaphanous homolog 1 OS=Homo sapiens OX=9606 GN=DIAPH1 PE=1 SV=2	0	42.674	8	9	18	9	1	1272	141.3	5.41	37.25	9	0	0.908	0.982493	24.54	99.2	100.8	20.59	3.12	5.40796e+06	3.73998e+06	5.1226e+06	8.37272e+06	6.42844e+06	6.10799e+06	High	High	Peak Found	High	High	High
High	Master Protein	Q9Y230	RuvB-like 2 OS=Homo sapiens OX=9606 GN=RUVBL2 PE=1 SV=3	0	42.635	16	6	19	6	1	463	51.1	5.64	58.93	6	0	1.028	0.951477	16.71	97.6	102.4	5.01	3.23	8.51202e+06	6.46768e+06	5.76758e+06	1.20345e+07	9.74154e+06	9.76613e+06	High	Peak Found	Peak Found	High	High	High
High	Master Protein	P62750	60S ribosomal protein L23a OS=Homo sapiens OX=9606 GN=RPL23A PE=1 SV=1	0	42.543	33	7	44	7	1	156	17.7	10.45	108.37	7	0	0.657	0.936024	8.25	119.6	80.4	4.52	7.19	2.98478e+07	2.28497e+07	2.04112e+07	2.79007e+07	2.20871e+07	1.8691e+07	High	High	High	High	High	High
High	Master Protein	P30153	Serine/threonine-protein phosphatase 2A 65 kDa regulatory subunit A alpha isoform OS=Homo sapiens OX=9606 GN=PPP2R1A PE=1 SV=4	0	42.433	14	7	23	7	1	589	65.3	5.11	67.59	7	0	0.865	0.995439	6.46	106.5	93.5	6.96	1.96	1.65098e+07	1.47322e+07	1.17631e+07	2.11337e+07	1.70132e+07	1.56484e+07	High	High	High	High	High	High
High	Master Protein	O60832	H/ACA ribonucleoprotein complex subunit DKC1 OS=Homo sapiens OX=9606 GN=DKC1 PE=1 SV=3	0	42.266	13	7	35	7	1	514	57.6	9.42	85.79	7	0	1.386	0.876741	22.87	81.8	118.2	3.95	9.06	1.37016e+07	1.05882e+07	9.46497e+06	3.05161e+07	2.20122e+07	1.96745e+07	High	High	High	High	High	High
High	Master Protein	P29728	2'-5'-oligoadenylate synthase 2 OS=Homo sapiens OX=9606 GN=OAS2 PE=1 SV=3	0	42.186	7	6	16	6	1	719	82.4	8.25	44.31	6	0	4.187	0.0891356	25.7	32.7	167.3	13.81	5.53	2.18049e+06	2.21555e+06	2.12992e+06	1.83367e+07	1.64543e+07	1.54681e+07	High	High	Peak Found	High	High	High
High	Master Protein	P15374	Ubiquitin carboxyl-terminal hydrolase isozyme L3 OS=Homo sapiens OX=9606 GN=UCHL3 PE=1 SV=1	0	42.158	25	5	20	5	1	230	26.2	4.92	65.84	5	0	0.789	0.990275	13.19	112	88	6.33	5.47	3.71654e+06	2.98568e+06	3.06114e+06	4.51845e+06	3.29132e+06	3.24754e+06	High	High	High	High	High	High
High	Master Protein	P78527	DNA-dependent protein kinase catalytic subunit OS=Homo sapiens OX=9606 GN=PRKDC PE=1 SV=3	0	42.09	3	11	31	11	1	4128	468.8	7.12	82.58	11	0	1.026	0.951667	21.77	88	112	9.76	5.22	6.09437e+06	4.18045e+06	4.55467e+06	1.21048e+07	9.10368e+06	8.42814e+06	High	High	High	High	High	High
High	Master Protein	Q6PIZ9	T-cell receptor-associated transmembrane adapter 1 OS=Homo sapiens OX=9606 GN=TRAT1 PE=1 SV=1	0	42.077	26	2	7	2	1	186	21.2	5.43	35.51	2	0	0.744	0.9709	9.58	97.3	102.7	28.93	24.09	6.12792e+06	3.36351e+06	2681926	6.30168e+06	3.23783e+06	4.83851e+06	High	Peak Found	High	High	High	Peak Found
High	Master Protein	Q9NUM4	Transmembrane protein 106B OS=Homo sapiens OX=9606 GN=TMEM106B PE=1 SV=2	0	42.015	19	4	18	4	1	274	31.1	6.99	49.55	4	0	0.316	0.424302	2.65	162.7	37.3	4.33	19.27	7.85601e+06	6.33281e+06	5.40137e+06	2.89127e+06	1.58545e+06	1.97955e+06	High	High	High	Peak Found	Peak Found	High
High	Master Protein	P16150	Leukosialin OS=Homo sapiens OX=9606 GN=SPN PE=1 SV=1	0	41.758	24	6	37	6	1	400	40.3	5.1	128.7	6	0	3.208	0.220153	21.96	50.3	149.7	0.33	5.71	7.72167e+07	6.33347e+07	5.7907e+07	3.46744e+08	2.70752e+08	2.3794e+08	High	High	High	High	High	High
High	Master Protein	Q9UL46	Proteasome activator complex subunit 2 OS=Homo sapiens OX=9606 GN=PSME2 PE=1 SV=4	0	41.722	30	7	22	7	1	239	27.4	5.73	63.13	7	0	0.786	0.982258	10.35	114.5	85.5	8.58	4.02	1.2564e+07	1.18624e+07	1.09731e+07	1.61853e+07	1.21217e+07	1.20783e+07	High	High	High	High	High	High
High	Master Protein	Q99828	Calcium and integrin-binding protein 1 OS=Homo sapiens OX=9606 GN=CIB1 PE=1 SV=4	0	41.712	46	6	23	6	1	191	21.7	4.78	75.34	6	0	1.616	0.762637	23.12	77.9	122.1	7.35	2.92	1.57258e+07	1.37313e+07	1.08333e+07	3.67113e+07	2.88824e+07	2.66168e+07	High	High	High	High	High	High
High	Master Protein	Q9UGN4	CMRF35-like molecule 8 OS=Homo sapiens OX=9606 GN=CD300A PE=1 SV=2	0	41.643	25	4	14	4	1	299	33.2	5.49	54.26	4	0	100	1.19206e-16			200		16.93				1.80994e+07	1.90739e+07	1.95043e+07	Not Found	Not Found	Not Found	High	High	High
High	Master Protein	Q13347	Eukaryotic translation initiation factor 3 subunit I OS=Homo sapiens OX=9606 GN=EIF3I PE=1 SV=1	0	41.634	22	4	12	4	1	325	36.5	5.64	31.55	4	0	0.609	0.922484	5.99	126.1	73.9	8.83	3.98	1.308e+07	9.12339e+06	8.46423e+06	1.01958e+07	7.66868e+06	7.39924e+06	High	High	High	High	High	High
High	Master Protein	Q9Y376	Calcium-binding protein 39 OS=Homo sapiens OX=9606 GN=CAB39 PE=1 SV=1	0	41.581	23	9	39	9	1	341	39.8	6.89	93.83	9	0	2.608	0.375726	18.06	49	151	5.37	5.83	9.63838e+06	7.93436e+06	7.91018e+06	45096977	3.51891e+07	3.08717e+07	High	High	High	High	High	High
High	Master Protein	P30511	HLA class I histocompatibility antigen, alpha chain F OS=Homo sapiens OX=9606 GN=HLA-F PE=1 SV=3	0	41.563	12	4	35	2	1	346	39	5.57	96.84	4	0	0.816	0.990665	27.04	119.8	80.2	20.15	36.92	3.08604e+06	2.17956e+06	1.52474e+06	4.35701e+06	2097871	1.73033e+06	High	High	High	High	High	Peak Found
High	Master Protein	P27708	CAD protein OS=Homo sapiens OX=9606 GN=CAD PE=1 SV=3	0	41.493	4	7	13	7	1	2225	242.8	6.46	45.46	7	0	0.512	0.878909	4.97	153.7	46.3	7.49	10.26	4.43776e+06	3.14802e+06	3.25943e+06	1.90579e+06	1.55098e+06	1.22089e+06	High	High	High	Peak Found	Peak Found	High
High	Master Protein	P38919	Eukaryotic initiation factor 4A-III OS=Homo sapiens OX=9606 GN=EIF4A3 PE=1 SV=4	0	41.435	14	5	27	3	1	411	46.8	6.73	95.66	5	0	0.619	0.924503	7.42	126.8	73.2	8	6.47	5.74541e+06	3.99207e+06	3.96351e+06	4.79875e+06	3598196	3.24692e+06	High	High	High	Peak Found	Peak Found	High
High	Master Protein	Q9Y3L5	Ras-related protein Rap-2c OS=Homo sapiens OX=9606 GN=RAP2C PE=1 SV=1	0	41.332	40	7	27	3	1	183	20.7	4.94	82.65	7	4	1.125	0.931192	30.21	101.5	98.5	2.69	4.61	4.77977e+07	3.70689e+07	3.42133e+07	6.96391e+07	5.22585e+07	4.94097e+07	High	High	High	High	High	High
High	Master Protein	P53621	Coatomer subunit alpha OS=Homo sapiens OX=9606 GN=COPA PE=1 SV=2	0	41.221	11	11	37	11	1	1224	138.3	7.66	92.79	11	0	1.03	0.951477	18.33	110.3	89.7	2.32	7.21	1.26006e+07	1.07237e+07	9.44896e+06	1.65923e+07	1.17735e+07	1.14482e+07	High	High	High	High	High	High
High	Master Protein	P23284	Peptidyl-prolyl cis-trans isomerase B OS=Homo sapiens OX=9606 GN=PPIB PE=1 SV=2	0	41.157	35	9	37	9	1	216	23.7	9.41	100.02	9	0	0.589	0.911474	5.94	124.9	75.1	0.16	1.07	2.96886e+07	2.42559e+07	2.21041e+07	25442141	2.10748e+07	1.98301e+07	High	High	High	High	High	High
High	Master Protein	P27824	Calnexin OS=Homo sapiens OX=9606 GN=CANX PE=1 SV=2	0	41.026	13	6	24	6	1	592	67.5	4.6	52.38	6	0	0.373	0.562732	2.66	160.6	39.4	4.5	21.41	6.67625e+06	5.82347e+06	4.89304e+06	2.37002e+06	1.99096e+06	1.2442e+06	High	High	High	High	High	High
High	Master Protein	Q9ULC3	Ras-related protein Rab-23 OS=Homo sapiens OX=9606 GN=RAB23 PE=1 SV=1	0	40.977	28	6	13	6	1	237	26.6	6.6	41.85	6	0	2.858	0.198443	24.31	38.9	161.1	15.03	4.66	1.28893e+06	891386	1.10331e+06	7.76518e+06	6.25962e+06	5.48258e+06	Peak Found	High	High	High	High	High
High	Master Protein	Q14103	Heterogeneous nuclear ribonucleoprotein D0 OS=Homo sapiens OX=9606 GN=HNRNPD PE=1 SV=1	0	40.872	15	5	40	5	1	355	38.4	7.81	109.46	5	0	0.981	0.970647	10.09	106.1	93.9	3.96	4.93	2.33516e+07	2.02601e+07	1.87657e+07	31789060	2.45708e+07	2.56922e+07	High	High	High	High	High	High
High	Master Protein	P10644	cAMP-dependent protein kinase type I-alpha regulatory subunit OS=Homo sapiens OX=9606 GN=PRKAR1A PE=1 SV=1	0	40.867	18	5	18	4	1	381	43	5.35	54.85	5	1	0.384	0.615445	1.34	147.1	52.9	2	22.08	1.03439e+07	8.21121e+06	7.80565e+06	3.66815e+06	4.35791e+06	4.36448e+06	High	High	High	High	High	High
High	Master Protein	P32970	CD70 antigen OS=Homo sapiens OX=9606 GN=CD70 PE=1 SV=2	0	40.827	15	3	14	3	1	193	21.1	8.53	45.71	3	0	0.01	1.19206e-16	0	199.2	0.8	2.48	26.76	5.59823e+07	43573063	4.02263e+07	242913	289020		High	High	High	Peak Found	Peak Found	Not Found
High	Master Protein	P63010	AP-2 complex subunit beta OS=Homo sapiens OX=9606 GN=AP2B1 PE=1 SV=1	0	40.738	13	11	32	6	1	937	104.5	5.38	78.22	11	4	0.755	0.971687	11.68	111.3	88.7	6.27	7.01	1.69763e+07	1.22345e+07	1.17461e+07	1.83977e+07	1.47286e+07	1.24162e+07	High	High	High	High	High	High
High	Master Protein	P14209	CD99 antigen OS=Homo sapiens OX=9606 GN=CD99 PE=1 SV=1	0	40.642	26	2	23	2	1	185	18.8	4.75	75.63	2	0	1.814	0.665617	11.91	70.3	129.7	1.42	7.84	5.10943e+06	4.21839e+06	3.74851e+06	1.29486e+07	1.22322e+07	1.04733e+07	High	High	High	High	High	High
High	Master Protein	Q9Y265	RuvB-like 1 OS=Homo sapiens OX=9606 GN=RUVBL1 PE=1 SV=1	0	40.61	23	7	23	7	1	456	50.2	6.42	77.25	7	0	1.178	0.924503	18.19	95.5	104.5	0.91	3.54	1.24787e+07	9.99431e+06	9.21424e+06	1.96766e+07	1.49563e+07	1.5018e+07	High	High	High	High	High	High
High	Master Protein	P00918	Carbonic anhydrase 2 OS=Homo sapiens OX=9606 GN=CA2 PE=1 SV=2	0	40.609	28	5	14	5	1	260	29.2	7.4	45.52	5	0	0.01	1.19206e-16		200		4.1		17542617	1.49373e+07	1.41993e+07				High	High	High	Not Found	Not Found	Not Found
High	Master Protein	Q9NSI8	SAM domain-containing protein SAMSN-1 OS=Homo sapiens OX=9606 GN=SAMSN1 PE=1 SV=1	0	40.5	16	3	11	3	1	373	41.7	5.43	43.57	3	0	100	1.19206e-16			200		2.56				5.01206e+06	3.94678e+06	3.93495e+06	Not Found	Not Found	Not Found	High	High	High
High	Master Protein	O15127	Secretory carrier-associated membrane protein 2 OS=Homo sapiens OX=9606 GN=SCAMP2 PE=1 SV=2	0	40.329	10	3	18	3	1	329	36.6	6.1	73.47	3	0	0.292	0.421739	2.13	155.9	44.1	1.46	11.38	2.13074e+07	17546961	1.5586e+07	7.88435e+06	8.01698e+06	6.69799e+06	High	High	High	High	High	High
High	Master Protein	Q96B97	SH3 domain-containing kinase-binding protein 1 OS=Homo sapiens OX=9606 GN=SH3KBP1 PE=1 SV=2	0	40.304	15	8	22	8	1	665	73.1	6.62	47.57	8	0	0.403	0.642893	6.58	169.1	30.9	20.3	34.78	7.21693e+06	4.32349e+06	3.75861e+06	1.59171e+06	1.13499e+06	584661	High	High	High	Peak Found	Peak Found	Peak Found
High	Master Protein	P10768	S-formylglutathione hydrolase OS=Homo sapiens OX=9606 GN=ESD PE=1 SV=2	0	40.217	28	6	20	6	1	282	31.4	7.02	60.5	6	0	0.088	0.00353201	0.31	185.6	14.4	1.82	4.77	2.83346e+07	2.27418e+07	2.15566e+07	3.18192e+06	2.74984e+06	2.37483e+06	High	High	High	High	High	Peak Found
High	Master Protein	P00491	Purine nucleoside phosphorylase OS=Homo sapiens OX=9606 GN=PNP PE=1 SV=2	0	40.155	33	7	26	7	1	289	32.1	6.95	87.2	7	0	0.692	0.945442	16.83	118.3	81.7	4.18	10.58	2.87373e+07	2.37601e+07	2.31524e+07	2.90737e+07	20179414	2.3557e+07	High	High	High	High	High	High
High	Master Protein	P10599	Thioredoxin OS=Homo sapiens OX=9606 GN=TXN PE=1 SV=3	0	40.1	24	2	19	2	1	105	11.7	4.92	47.57	2	0	0.577	0.902836	6.52	111.2	88.8	24.87	8.02	7.04956e+07	3.92195e+07	3.41835e+07	6.30192e+07	4.42799e+07	4.26451e+07	High	High	High	High	High	High
High	Master Protein	P12259	Coagulation factor V OS=Homo sapiens OX=9606 GN=F5 PE=1 SV=4	0	39.784	4	8	31	8	1	2224	251.5	6.05	80.77	8	0	0.549	0.891763	5.46	140.4	59.6	1.34	4.53	4.12281e+07	3.43504e+07	3.1518e+07	2.53665e+07	2.09493e+07	2.12261e+07	High	High	High	High	High	High
High	Master Protein	P13693	Translationally-controlled tumor protein OS=Homo sapiens OX=9606 GN=TPT1 PE=1 SV=1	0	39.739	24	4	36	4	1	172	19.6	4.93	109.21	4	0	0.697	0.946879	7.54	118	82	3.44	5.95	5.83193e+07	44789813	41037220	6.00626e+07	4.48526e+07	4.11915e+07	High	High	High	High	High	High
High	Master Protein	P60891	Ribose-phosphate pyrophosphokinase 1 OS=Homo sapiens OX=9606 GN=PRPS1 PE=1 SV=2	0	39.65	17	5	15	2	1	318	34.8	6.98	51.94	5	3	1.087	0.941464	9.73	104.7	95.3	5.97	18.68	1.52379e+07	1.10471e+07	1.05794e+07	2.47294e+07	1.51607e+07	13603531	High	High	High	High	High	High
High	Master Protein	Q96QK1	Vacuolar protein sorting-associated protein 35 OS=Homo sapiens OX=9606 GN=VPS35 PE=1 SV=2	0	39.629	6	4	19	4	1	796	91.6	5.49	76.65	4	0	0.75	0.9709	7.58	111.8	88.2	1.06	1.46	8.82648e+06	7349654	6.6256e+06	10373851	8.19371e+06	7.78703e+06	High	High	High	High	High	High
High	Master Protein	P22061	Protein-L-isoaspartate(D-aspartate) O-methyltransferase OS=Homo sapiens OX=9606 GN=PCMT1 PE=1 SV=4	0	39.606	30	6	15	6	1	227	24.6	7.21	42.16	6	0	0.693	0.947527	13.85	121.8	78.2	25.36	6.91	7.33962e+06	3.6884e+06	3.96575e+06	5.35406e+06	4.00814e+06	3.58861e+06	High	High	High	High	High	High
High	Master Protein	P05455	Lupus La protein OS=Homo sapiens OX=9606 GN=SSB PE=1 SV=2	0	39.489	19	6	22	6	1	408	46.8	7.12	59.07	6	0	0.683	0.942409	3.94	117.3	82.7	5.27	1.14	8.8816e+06	6557156	6.13455e+06	8.37868e+06	6.72181e+06	6.51592e+06	High	High	High	High	High	High
High	Master Protein	Q9Y5Y0	Feline leukemia virus subgroup C receptor-related protein 1 OS=Homo sapiens OX=9606 GN=FLVCR1 PE=1 SV=1	0	39.483	16	4	13	4	1	555	59.8	5.97	42.59	4	0	0.597	0.908917	8.31	127.9	72.1	7.69	9.41	5.65394e+06	4.6901e+06	4.84108e+06	4.68594e+06	3.73655e+06	4.18385e+06	High	High	High	High	High	High
High	Master Protein	P15529	Membrane cofactor protein OS=Homo sapiens OX=9606 GN=CD46 PE=1 SV=3	0	39.405	3	3	29	3	1	392	43.7	6.74	63.13	3	0	0.616	0.924503	11.11	119	81	16.19	18.5	3.01716e+07	3.15411e+07	31069031	2.80281e+07	3.08633e+07	3.10381e+07	High	High	High	High	High	High
High	Master Protein	P23458	Tyrosine-protein kinase JAK1 OS=Homo sapiens OX=9606 GN=JAK1 PE=1 SV=2	0	39.319	10	9	27	8	1	1154	133.2	7.55	72.45	9	1	0.96	0.971726	14.7	92.5	107.5	18.28	4.21	9.42766e+06	5.42945e+06	5.53002e+06	1.26212e+07	1.01013e+07	8.95813e+06	High	High	High	High	High	High
High	Master Protein	P55786	Puromycin-sensitive aminopeptidase OS=Homo sapiens OX=9606 GN=NPEPPS PE=1 SV=2	0	39.199	11	9	23	9	1	919	103.2	5.72	53.28	9	0	0.509	0.85398	3.93	144.5	55.5	13.44	17.21	1.72066e+07	1.43202e+07	1.01686e+07	1.06275e+07	7.74239e+06	5.76465e+06	High	High	High	High	High	High
High	Master Protein	Q9NR45	Sialic acid synthase OS=Homo sapiens OX=9606 GN=NANS PE=1 SV=2	0	39.169	15	4	21	4	1	359	40.3	6.74	61.88	4	0	0.387	0.62606	5.3	144.3	55.7	12.56	7.35	1.48152e+07	1.09763e+07	8.57605e+06	8.21025e+06	5.76371e+06	5.76934e+06	High	High	High	High	High	High
High	Master Protein	P10909	Clusterin OS=Homo sapiens OX=9606 GN=CLU PE=1 SV=1	0	39.158	18	6	13	6	1	449	52.5	6.27	46.21	6	0	2.516	0.404987	22.98	50.8	149.2	11.2	3.64	3.68637e+06	2.94621e+06	3.2833e+06	1.49079e+07	1.29953e+07	1.20225e+07	Peak Found	High	High	High	High	High
High	Master Protein	P40429	60S ribosomal protein L13a OS=Homo sapiens OX=9606 GN=RPL13A PE=1 SV=2	0	39.043	28	8	44	8	1	203	23.6	10.93	111.89	8	0	1.1	0.936856	19.26	92.2	107.8	1.05	4.13	6.60688e+07	5.49045e+07	4.93281e+07	1.05068e+08	9.22623e+07	8.59285e+07	High	High	High	High	High	High
High	Master Protein	P50502	Hsc70-interacting protein OS=Homo sapiens OX=9606 GN=ST13 PE=1 SV=2	0	39.031	17	6	36	6	1	369	41.3	5.27	85.08	6	0	0.439	0.743875	1.94	138.8	61.2	4	6.59	4.16107e+07	3.13541e+07	2.95802e+07	2.70517e+07	2.05171e+07	1.82231e+07	High	High	High	High	High	High
High	Master Protein	P32455	Guanylate-binding protein 1 OS=Homo sapiens OX=9606 GN=GBP1 PE=1 SV=2	0	38.89	11	6	20	4	1	592	67.9	6.32	57.8	6	2	3.908	0.115066	92.71	33.6	166.4	38.23	7.98	2.67346e+06	963119	1.8116e+06	1.75477e+07	1.4117e+07	1.16592e+07	Peak Found	Peak Found	Peak Found	High	High	High
High	Master Protein	Q7L9L4	MOB kinase activator 1B OS=Homo sapiens OX=9606 GN=MOB1B PE=1 SV=3	0	38.884	23	4	17	4	1	216	25.1	6.73	50.69	4	0	0.868	0.9946	12.23	111.7	88.3	7.23	11.91	1.13449e+07	8.56351e+06	7.32249e+06	1.46441e+07	9.74364e+06	9.19718e+06	High	High	High	High	High	High
High	Master Protein	P06729	T-cell surface antigen CD2 OS=Homo sapiens OX=9606 GN=CD2 PE=1 SV=2	0	38.757	16	3	24	3	1	351	39.4	9.63	67.15	3	0	0.623	0.924503	5.52	123	77	6.62	15.95	2.82487e+07	2.52718e+07	2.03629e+07	3.16007e+07	1.89167e+07	1.96561e+07	High	High	High	High	High	High
High	Master Protein	P62136	Serine/threonine-protein phosphatase PP1-alpha catalytic subunit OS=Homo sapiens OX=9606 GN=PPP1CA PE=1 SV=1	0	38.743	19	5	30	4	1	330	37.5	6.33	86.19	5	1	2.409	0.446562	14.77	63.4	136.6	1.62	5.49	2.66186e+07	2.18076e+07	19345144	8.98311e+07	6.72964e+07	6.22342e+07	High	High	High	High	High	High
High	Master Protein	P62873	Guanine nucleotide-binding protein G(I)/G(S)/G(T) subunit beta-1 OS=Homo sapiens OX=9606 GN=GNB1 PE=1 SV=3	0	38.707	11	4	54	2	1	340	37.4	6	134.67	4	2	0.828	0.993579	7.94	108.9	91.1	1.36	0.85	3.8728e+08	3.07653e+08	2.86664e+08	4.652e+08	3.81364e+08	3.55303e+08	High	High	High	High	High	High
High	Master Protein	Q15046	Lysine--tRNA ligase OS=Homo sapiens OX=9606 GN=KARS PE=1 SV=3	0	38.605	12	6	24	6	1	597	68	6.35	75.86	6	0	0.534	0.884497	5.87	136.8	63.2	3.21	13.05	1.39226e+07	1.06548e+07	1.01474e+07	1.06945e+07	7.3755e+06	6.37527e+06	High	High	High	High	High	High
High	Master Protein	P62191	26S proteasome regulatory subunit 4 OS=Homo sapiens OX=9606 GN=PSMC1 PE=1 SV=1	0	38.578	22	7	19	6	1	440	49.2	6.21	63.74	7	1	0.949	0.974848	19.18	100.3	99.7	4.54	14.68	4.04153e+07	3.01153e+07	2.86661e+07	5.5299e+07	3.85167e+07	4.90141e+07	High	High	High	High	High	High
High	Master Protein	P02452	Collagen alpha-1(I) chain OS=Homo sapiens OX=9606 GN=COL1A1 PE=1 SV=5	0	38.501	3	5	18	5	1	1464	138.9	5.8	59.06	5	0	1.021	0.954225	25.62	85.8	114.2	7.1	8.95	5.55831e+06	5.08497e+06	4.73844e+06	1.38663e+07	9.72561e+06	9.11053e+06	High	High	High	High	High	High
High	Master Protein	O00161	Synaptosomal-associated protein 23 OS=Homo sapiens OX=9606 GN=SNAP23 PE=1 SV=1	0	38.455	27	4	19	4	1	211	23.3	5.01	61.88	4	0	1.506	0.82196	28.62	78.3	121.7	1.36	9.41	5.38934e+06	4.51e+06	4.04047e+06	1.34338e+07	9.87582e+06	8.55633e+06	High	High	High	High	High	High
High	Master Protein	Q8IU68	Transmembrane channel-like protein 8 OS=Homo sapiens OX=9606 GN=TMC8 PE=1 SV=1	0	38.433	12	8	24	8	1	726	81.6	9.36	52.28	8	0	1.694	0.722091	25.64	75.1	124.9	4.93	3.11	1.24933e+07	9.23741e+06	8.98363e+06	2.89839e+07	2.40949e+07	2.14573e+07	High	High	High	High	High	High
High	Master Protein	Q9H400	Lck-interacting transmembrane adapter 1 OS=Homo sapiens OX=9606 GN=LIME1 PE=1 SV=1	0	38.427	17	3	8	3	1	295	31.3	9.58	35.87	3	0	3.916	0.0566739	19.97	28.8	171.2	18.78	3.52		900845	630411	8.64181e+06	6.74815e+06	6.19054e+06	Not Found	Peak Found	Peak Found	High	High	High
High	Master Protein	Q9UHD8	Septin-9 OS=Homo sapiens OX=9606 GN=SEPT9 PE=1 SV=2	0	38.08	17	8	31	8	1	586	65.4	8.97	69.62	8	0	0.676	0.942409	9.71	118.6	81.4	3.23	10.08	2.54963e+07	2.12904e+07	2.02596e+07	2.19293e+07	2.10034e+07	2.04012e+07	High	High	High	High	High	High
High	Master Protein	P19623	Spermidine synthase OS=Homo sapiens OX=9606 GN=SRM PE=1 SV=1	0	38.063	27	8	23	8	1	302	33.8	5.49	66.22	8	0	0.45	0.766351	3.92	140.2	59.8	3.18	3.59	3.57913e+07	2.7391e+07	2.58748e+07	2.13824e+07	1.70126e+07	1.72725e+07	High	High	High	High	High	High
High	Master Protein	P35240	Merlin OS=Homo sapiens OX=9606 GN=NF2 PE=1 SV=1	0	38.032	7	4	16	4	1	595	69.6	6.47	45.7	4	0	2.699	0.214104	24.73	45.5	154.5	11.46	7.73	1.10071e+06	912888	674014	6079901	4.28076e+06	4.15244e+06	Peak Found	Peak Found	Peak Found	High	High	High
High	Master Protein	P62081	40S ribosomal protein S7 OS=Homo sapiens OX=9606 GN=RPS7 PE=1 SV=1	0	37.987	52	7	23	7	1	194	22.1	10.1	83.04	7	0	0.852	0.99968	14.83	114.7	85.3	11.6	11.03	2.98904e+07	2.7746e+07	2.81476e+07	3.23357e+07	2.96893e+07	3.1021e+07	High	High	High	High	High	High
High	Master Protein	Q02539	Histone H1.1 OS=Homo sapiens OX=9606 GN=HIST1H1A PE=1 SV=3	0	37.975	17	4	26	1	1	215	21.8	10.99	87.55	4	0	0.01	1.19206e-16		200				807667						High	Not Found	Not Found	Not Found	Not Found	Not Found
High	Master Protein	P19338	Nucleolin OS=Homo sapiens OX=9606 GN=NCL PE=1 SV=3	0	37.953	12	8	32	8	1	710	76.6	4.7	83.83	8	0	1.43	0.851277	19.91	82.5	117.5	3.63	4.46	1.64359e+07	1.43681e+07	1.29514e+07	3.35191e+07	2.96549e+07	2.74649e+07	High	High	High	High	High	High
High	Master Protein	Q04695	Keratin, type I cytoskeletal 17 OS=Homo sapiens OX=9606 GN=KRT17 PE=1 SV=2	0	37.892	21	11	33	1	1	432	48.1	5.02	84.57	11	0														Not Found	Not Found	Not Found	Not Found	High	High
High	Master Protein	P46778	60S ribosomal protein L21 OS=Homo sapiens OX=9606 GN=RPL21 PE=1 SV=2	0	37.857	27	4	32	4	1	160	18.6	10.49	106.65	4	0	1.011	0.957459	46.56	95.3	104.7	2.9	9.69	51586379	4.15446e+07	3.63817e+07	6.895e+07	6.71584e+07	6.22144e+07	High	High	High	High	High	High
High	Master Protein	P33176	Kinesin-1 heavy chain OS=Homo sapiens OX=9606 GN=KIF5B PE=1 SV=1	0	37.814	11	9	20	9	1	963	109.6	6.51	56.27	9	0	1.405	0.822054	22.99	83.9	116.1	6.53	2.26	3.09761e+06	2.8443e+06	2.58337e+06	6.91779e+06	5.62292e+06	5.53289e+06	High	High	High	High	High	High
High	Master Protein	Q9BWD1	Acetyl-CoA acetyltransferase, cytosolic OS=Homo sapiens OX=9606 GN=ACAT2 PE=1 SV=2	0	37.486	21	7	31	7	1	397	41.3	6.92	94.49	7	0	0.306	0.457125	1.88	164.1	35.9	7.79	11.34	4.01128e+07	2.84445e+07	2.64445e+07	10608626	9.08757e+06	1.00952e+07	High	High	High	High	High	High
High	Master Protein	P19827	Inter-alpha-trypsin inhibitor heavy chain H1 OS=Homo sapiens OX=9606 GN=ITIH1 PE=1 SV=3	0	37.472	3	3	32	3	1	911	101.3	6.79	62.49	3	0	1.395	0.8457	26.46	82.3	117.7	21.28	4.26	5.16076e+06	3.54692e+06	2.49095e+06	9.41054e+06	7.3002e+06	6.64204e+06	High	High	High	High	High	High
High	Master Protein	P46781	40S ribosomal protein S9 OS=Homo sapiens OX=9606 GN=RPS9 PE=1 SV=3	0	37.407	37	11	52	11	1	194	22.6	10.65	129.16	11	0	1.485	0.827415	23.83	77.3	122.7	3.98	7.52	9.19566e+07	7.00117e+07	6.40939e+07	2.16274e+08	1.59972e+08	1.43399e+08	High	High	High	High	High	High
High	Master Protein	P17174	Aspartate aminotransferase, cytoplasmic OS=Homo sapiens OX=9606 GN=GOT1 PE=1 SV=3	0	37.375	20	6	11	6	1	413	46.2	7.01	36.73	6	0	1.143	0.930581	17.66	78.7	121.3	6.53	0.79	5.58576e+06	5.18354e+06	4.55388e+06	1.35157e+07	1.10425e+07	10551586	Peak Found	Peak Found	High	High	High	High
High	Master Protein	O60234	Glia maturation factor gamma OS=Homo sapiens OX=9606 GN=GMFG PE=1 SV=1	0	37.357	35	5	17	5	1	142	16.8	5.26	60.1	5	0	1.804	0.671244	12.47	71.1	128.9	4.27	3.63	7.78051e+06	6.70816e+06	6.31319e+06	2.15564e+07	1.86194e+07	1.65858e+07	Peak Found	Peak Found	High	High	High	High
High	Master Protein	Q9Y3F4	Serine-threonine kinase receptor-associated protein OS=Homo sapiens OX=9606 GN=STRAP PE=1 SV=1	0	37.332	25	6	18	6	1	350	38.4	5.12	60.84	6	0	0.791	0.982493	30.13	98.2	101.8	18.16	21.43	414468238	2.55224e+08	2.24592e+08	6.21855e+08	3.80189e+08	3.18571e+08	High	High	High	High	High	High
High	Master Protein	Q99805	Transmembrane 9 superfamily member 2 OS=Homo sapiens OX=9606 GN=TM9SF2 PE=1 SV=1	0	37.313	12	6	20	6	1	663	75.7	7.44	64.12	6	0	0.316	0.483949	3.53	153.8	46.2	1.34	4.12	1.6826e+07	13962039	1.28828e+07	7.6376e+06	5.71151e+06	5.719e+06	High	High	High	High	High	High
High	Master Protein	P32119	Peroxiredoxin-2 OS=Homo sapiens OX=9606 GN=PRDX2 PE=1 SV=5	0	37.204	33	7	31	6	1	198	21.9	5.97	99.74	7	0	0.015	3.42944e-09	0	199.2	0.8	2.53	21.17	103493401	8.15375e+07	7.34749e+07	819502	466724	446410	High	High	High	Peak Found	Peak Found	Peak Found
High	Master Protein	P35611	Alpha-adducin OS=Homo sapiens OX=9606 GN=ADD1 PE=1 SV=2	0	37.071	10	5	13	5	1	737	80.9	5.83	41.63	5	0	5.971	0.013147	11.24	16.4	183.6	84.78	5.2	822497	40876	892591	1.36743e+07	1.07838e+07	9.49234e+06	Peak Found	Peak Found	Peak Found	High	High	High
High	Master Protein	P20333	Tumor necrosis factor receptor superfamily member 1B OS=Homo sapiens OX=9606 GN=TNFRSF1B PE=1 SV=3	0	36.978	19	4	9	4	1	461	48.3	6.28	36.16	4	0	0.047	5.33467e-05	0.02	194.8	5.2	2.43	17.53	1.74482e+07	14914200	13182584	688408	536232	692647	High	High	High	Peak Found	Peak Found	High
High	Master Protein	P84098	60S ribosomal protein L19 OS=Homo sapiens OX=9606 GN=RPL19 PE=1 SV=1	0	36.882	21	4	32	4	1	196	23.5	11.47	86.39	4	0	0.766	0.976299	18.62	118.1	81.9	1.62	8.28	1.87275e+07	1.56598e+07	1.389e+07	1.81673e+07	1.71933e+07	1.44177e+07	High	High	High	High	High	High
High	Master Protein	P62269	40S ribosomal protein S18 OS=Homo sapiens OX=9606 GN=RPS18 PE=1 SV=3	0	36.777	42	8	38	8	1	152	17.7	10.99	107.26	8	0	1.185	0.924503	9.08	90.2	109.8	1.25	3.92	2.63558e+07	2.14439e+07	2.00532e+07	4.76574e+07	3.76556e+07	3.38929e+07	High	High	High	High	High	High
High	Master Protein	P25787	Proteasome subunit alpha type-2 OS=Homo sapiens OX=9606 GN=PSMA2 PE=1 SV=2	0	36.762	30	4	16	4	1	234	25.9	7.43	60.39	4	0	0.81	0.985767	7.15	114	86	18.58	3.2	7.65246e+06	7.16044e+06	8194711	1.00326e+07	7.76288e+06	7.25839e+06	High	High	High	High	High	High
High	Master Protein	P48426	Phosphatidylinositol 5-phosphate 4-kinase type-2 alpha OS=Homo sapiens OX=9606 GN=PIP4K2A PE=1 SV=2	0	36.569	12	4	14	4	1	406	46.2	6.99	41.7	4	0	1.224	0.902836	20.16	95.7	104.3	8.46	6.5	5.39943e+06	3.85107e+06	3.46064e+06	7.44319e+06	5.75705e+06	6.19689e+06	High	High	High	High	High	High
High	Master Protein	Q92841	Probable ATP-dependent RNA helicase DDX17 OS=Homo sapiens OX=9606 GN=DDX17 PE=1 SV=2	0	36.542	13	9	28	7	1	729	80.2	8.27	64.4	9	2	0.615	0.924503	7.36	124	76	2.46	11.22	2.73977e+07	2.30109e+07	2.00361e+07	27471076	1.96869e+07	1.6894e+07	High	High	High	High	High	High
High	Master Protein	P49961	Ectonucleoside triphosphate diphosphohydrolase 1 OS=Homo sapiens OX=9606 GN=ENTPD1 PE=1 SV=1	0	36.479	11	5	17	5	1	510	57.9	6.34	50.51	5	0	0.059	0.000267023	0.02	194.4	5.6	3.94	12.48	1.86506e+07	16286065	1.39273e+07	624622	640742	594354	High	High	High	Peak Found	Peak Found	Peak Found
High	Master Protein	P46063	ATP-dependent DNA helicase Q1 OS=Homo sapiens OX=9606 GN=RECQL PE=1 SV=3	0	36.379	7	4	18	4	1	649	73.4	7.88	42.39	4	0	1.795	0.560543	23.71	55.3	144.7	2.46	5.72	1.50832e+06	1.25982e+06	1.09643e+06	6.03676e+06	4.6339e+06	4.13713e+06	High	High	High	High	High	High
High	Master Protein	Q6IBS0	Twinfilin-2 OS=Homo sapiens OX=9606 GN=TWF2 PE=1 SV=2	0	36.312	17	5	11	4	1	349	39.5	6.84	30.83	5	1	1.166	0.924503	22.99	91.8	108.2	14.27	11.55	9.35125e+06	5.83662e+06	5.71255e+06	1.50383e+07	9.73019e+06	10042535	High	Peak Found	Peak Found	High	Peak Found	High
High	Master Protein	P35637	RNA-binding protein FUS OS=Homo sapiens OX=9606 GN=FUS PE=1 SV=1	0	36.288	11	4	23	4	1	526	53.4	9.36	78.92	4	0	0.423	0.688509	8.32	152.2	47.8	12.98	8.15	5.34411e+06	4.37094e+06	4.96026e+06	2.29536e+06	1.97232e+06	2.06877e+06	High	High	High	High	High	High
High	Master Protein	P60866	40S ribosomal protein S20 OS=Homo sapiens OX=9606 GN=RPS20 PE=1 SV=1	0	36.277	23	3	23	3	1	119	13.4	9.94	79.22	3	0	0.723	0.957772	4.24	117.2	82.8	2.85	4.56	3.53491e+07	2.82421e+07	2.49101e+07	3.80465e+07	2.86841e+07	2.69312e+07	High	High	High	High	High	High
High	Master Protein	P49721	Proteasome subunit beta type-2 OS=Homo sapiens OX=9606 GN=PSMB2 PE=1 SV=1	0	35.683	33	6	23	6	1	201	22.8	7.02	68.24	6	0	0.986	0.969692	15.59	109.5	90.5	11.69	14.31	1.66751e+07	1.24002e+07	9.82502e+06	2.2308e+07	1.38854e+07	1.39496e+07	High	High	High	High	High	High
High	Master Protein	Q15365	Poly(rC)-binding protein 1 OS=Homo sapiens OX=9606 GN=PCBP1 PE=1 SV=2	0	35.562	20	4	15	2	1	356	37.5	7.09	51.96	4	2	0.956	0.972865	19.49	103.3	96.7	6.27	4.52	1.16292e+07	9.07467e+06	9.37991e+06	1.55965e+07	1.37294e+07	1.21033e+07	High	Peak Found	Peak Found	Peak Found	High	Peak Found
High	Master Protein	P62829	60S ribosomal protein L23 OS=Homo sapiens OX=9606 GN=RPL23 PE=1 SV=1	0	35.495	26	5	34	5	1	140	14.9	10.51	103.5	5	0	0.927	0.980784	20.19	105.9	94.1	1.27	4.74	2.24491e+07	1.79397e+07	1.63563e+07	2.99957e+07	2.21717e+07	2.17102e+07	High	High	High	High	High	High
High	Master Protein	Q10589	Bone marrow stromal antigen 2 OS=Homo sapiens OX=9606 GN=BST2 PE=1 SV=1	0	35.164	13	2	14	2	1	180	19.8	5.6	69.27	2	0	2.236	0.506333	16.76	58.6	141.4	0.92	10.72	2.06316e+07	17121217	1.55985e+07	6.72834e+07	5.92359e+07	6.38339e+07	High	High	High	High	High	High
High	Master Protein	O75695	Protein XRP2 OS=Homo sapiens OX=9606 GN=RP2 PE=1 SV=4	0	35.017	12	6	34	6	1	350	39.6	5.12	103.68	6	0	1.576	0.785412	12.32	77.4	122.6	0.34	0.55	2.97181e+07	2.42224e+07	2.22814e+07	67953953	55170336	52745506	High	High	High	High	High	High
High	Master Protein	O60506	Heterogeneous nuclear ribonucleoprotein Q OS=Homo sapiens OX=9606 GN=SYNCRIP PE=1 SV=2	0	34.999	9	6	19	4	1	623	69.6	8.59	65.95	6	2	0.596	0.916399	13.17	105.5	94.5	3.27	2.82	3.51728e+08	3.05127e+08	2.65708e+08	4.61448e+08	3.90294e+08	3.5064e+08	High	High	High	High	High	High
High	Master Protein	P17812	CTP synthase 1 OS=Homo sapiens OX=9606 GN=CTPS1 PE=1 SV=2	0	34.898	11	5	11	5	1	591	66.6	6.46	34.82	5	0	0.425	0.67926	2.51	153.8	46.2	3.58	3.19	7.05465e+06	5458731	4.91582e+06	2.75857e+06	2.37077e+06	2.23686e+06	High	High	High	Peak Found	High	Peak Found
High	Master Protein	Q8WV92	MIT domain-containing protein 1 OS=Homo sapiens OX=9606 GN=MITD1 PE=1 SV=1	0	34.896	28	5	17	5	1	249	29.3	8	34.46	5	0	0.884	0.990665	12.03	99	101	11.91	15.52	6.9056e+06	6.63547e+06	6.53401e+06	1.19945e+07	7.83887e+06	1.01564e+07	High	High	High	High	High	High
High	Master Protein	Q9UM54	Unconventional myosin-VI OS=Homo sapiens OX=9606 GN=MYO6 PE=1 SV=4	0	34.883	6	6	13	6	1	1294	149.6	8.53	41.25	6	0	1.716	0.649716	55.03	58	142	18.74	1.88	3.66768e+06	2.09485e+06	2136950	1.04263e+07	8.23533e+06	7.72939e+06	Peak Found	Peak Found	Peak Found	High	High	High
High	Master Protein	O95861	3'(2'),5'-bisphosphate nucleotidase 1 OS=Homo sapiens OX=9606 GN=BPNT1 PE=1 SV=1	0	34.78	22	5	23	5	1	308	33.4	5.69	67.38	5	0	0.494	0.833796	5.77	134.1	65.9	3.77	7.09	1.2453e+07	9.42825e+06	8.86916e+06	8.33112e+06	6.86008e+06	7.27299e+06	High	High	High	High	High	High
High	Master Protein	Q9UNF0	Protein kinase C and casein kinase substrate in neurons protein 2 OS=Homo sapiens OX=9606 GN=PACSIN2 PE=1 SV=2	0	34.763	14	7	20	7	1	486	55.7	5.2	53.66	7	0	1.014	0.956473	18.69	96.2	103.8	2.91	1.73	1.24907e+07	1.05949e+07	9.1528e+06	1.94725e+07	16039190	1.46791e+07	High	High	High	High	High	High
High	Master Protein	Q08752	Peptidyl-prolyl cis-trans isomerase D OS=Homo sapiens OX=9606 GN=PPID PE=1 SV=3	0	34.62	22	7	27	7	1	370	40.7	7.21	53.47	7	0	0.646	0.931192	10.44	107.5	92.5	6.91	12.83	1.80583e+07	1.68617e+07	1.41341e+07	2.76365e+07	1.91438e+07	1.65376e+07	High	High	High	High	High	High
High	Master Protein	P48739	Phosphatidylinositol transfer protein beta isoform OS=Homo sapiens OX=9606 GN=PITPNB PE=1 SV=2	0	34.608	35	8	24	8	1	271	31.5	6.87	76.43	8	0	0.556	0.891763	6.04	129.2	70.8	1.71	7.14	1.84236e+07	1.4929e+07	1.40953e+07	1.46118e+07	1.22261e+07	1.00857e+07	High	High	High	High	High	High
High	Master Protein	P61221	ATP-binding cassette sub-family E member 1 OS=Homo sapiens OX=9606 GN=ABCE1 PE=1 SV=1	0	34.519	11	5	21	5	1	599	67.3	8.34	66.6	5	0	0.808	0.985767	6.17	110.9	89.1	6.61	7.76	1.05128e+07	8.65118e+06	7.0069e+06	1.27563e+07	9.91189e+06	8.4131e+06	High	High	High	High	High	High
High	Master Protein	P04440	HLA class II histocompatibility antigen, DP beta 1 chain OS=Homo sapiens OX=9606 GN=HLA-DPB1 PE=1 SV=1	0	34.424	15	3	106	2	1	258	29.1	8.57	372.54	3	0	0.517	0.865991	9.16	190.1	9.9	1.91	24.87	3.371e+08	2.84567e+08	2.5952e+08	1.92524e+07	2.13095e+07	2.4672e+07	High	High	High	High	High	High
High	Master Protein	P23246	Splicing factor, proline- and glutamine-rich OS=Homo sapiens OX=9606 GN=SFPQ PE=1 SV=2	0	34.391	10	6	18	5	1	707	76.1	9.44	60.66	6	1	0.739	0.969692	8.87	117.6	82.4	1.78	16.5	6.4075e+06	5.04369e+06	4.70058e+06	6.38774e+06	6729405	4.78693e+06	High	High	High	High	High	High
High	Master Protein	Q96FW1	Ubiquitin thioesterase OTUB1 OS=Homo sapiens OX=9606 GN=OTUB1 PE=1 SV=2	0	34.366	28	6	18	6	1	271	31.3	4.94	55.98	6	0	0.709	0.953749	9.73	118.7	81.3	8.67	2.89	1.10313e+07	9.45914e+06	9.71588e+06	1.14373e+07	9.3225e+06	9258818	High	High	High	High	Peak Found	High
High	Master Protein	P11216	Glycogen phosphorylase, brain form OS=Homo sapiens OX=9606 GN=PYGB PE=1 SV=5	0	34.346	12	7	10	7	1	843	96.6	6.86	33.88	7	0	1.473	0.782658	21.49	77.1	122.9	20.27	2.18	3.63086e+06	2.21222e+06	3.05685e+06	8.4724e+06	6.58685e+06	6.43189e+06	High	Peak Found	Peak Found	High	High	High
High	Master Protein	P17980	26S proteasome regulatory subunit 6A OS=Homo sapiens OX=9606 GN=PSMC3 PE=1 SV=3	0	33.854	15	6	16	6	1	439	49.2	5.24	37.46	6	0	0.787	0.990665	9.41	112.2	87.8	4.7	14.58	4.04173e+06	3.13856e+06	2.74364e+06	3.34901e+06	3.53127e+06	3.36461e+06	High	High	High	High	High	High
High	Master Protein	Q02750	Dual specificity mitogen-activated protein kinase kinase 1 OS=Homo sapiens OX=9606 GN=MAP2K1 PE=1 SV=2	0	33.84	14	5	25	4	1	393	43.4	6.62	51.41	5	1	0.897	0.985767	18.14	103.5	96.5	5.93	8.86	7.8405e+06	5.8181e+06	5.25461e+06	1.02793e+07	7.80151e+06	6.61506e+06	High	High	High	High	High	High
High	Master Protein	Q9BXS4	Transmembrane protein 59 OS=Homo sapiens OX=9606 GN=TMEM59 PE=1 SV=1	0	33.795	13	3	16	3	1	323	36.2	5.1	35.82	3	0	0.233	0.209932	0.98	170.2	29.8	14.3	27.2	4.73657e+06	4.03855e+06	2.79637e+06	1.08657e+06	974384	1.36329e+06	High	High	High	High	High	High
High	Master Protein	O00410	Importin-5 OS=Homo sapiens OX=9606 GN=IPO5 PE=1 SV=4	0	33.786	8	8	28	8	1	1097	123.6	4.94	54.35	8	0	0.36	0.582012	2.72	152.3	47.7	5.89	8.17	9.64763e+06	8.85411e+06	7.64007e+06	4.64372e+06	4.05435e+06	3.26047e+06	High	High	High	Peak Found	High	High
High	Master Protein	P51991	Heterogeneous nuclear ribonucleoprotein A3 OS=Homo sapiens OX=9606 GN=HNRNPA3 PE=1 SV=2	0	33.752	13	6	24	5	1	378	39.6	9.01	59.24	6	0	1.335	0.855295	18.4	85.1	114.9	4.49	5.61	4.3744e+06	3.2934e+06	3.03164e+06	8.60176e+06	6.27358e+06	6.09933e+06	High	High	High	High	High	High
High	Master Protein	O76094	Signal recognition particle subunit SRP72 OS=Homo sapiens OX=9606 GN=SRP72 PE=1 SV=3	0	33.643	13	6	12	6	1	671	74.6	9.26	31.75	6	0	1.03	0.936856	25.22	104.4	95.6	3.51	6.75	3.1635e+06	2.71095e+06	2.52623e+06	4.20646e+06	3.56902e+06	3.6872e+06	High	High	High	High	High	High
High	Master Protein	O60841	Eukaryotic translation initiation factor 5B OS=Homo sapiens OX=9606 GN=EIF5B PE=1 SV=4	0	33.583	6	5	16	5	1	1220	138.7	5.49	56.9	5	0	0.63	0.940377	5.71	127.4	72.6	9.77	26.93	2.89765e+06	2.06014e+06	1.79651e+06	1.30601e+06	1.83201e+06	1.60109e+06	High	High	High	High	High	High
High	Master Protein	Q96PP8	Guanylate-binding protein 5 OS=Homo sapiens OX=9606 GN=GBP5 PE=1 SV=1	0	33.58	8	4	24	4	1	586	66.6	5.55	73.46	4	0	0.481	0.82196	3.42	134.3	65.7	1.93	8.31	1.19532e+07	9.65342e+06	8.58537e+06	8643442	6.79304e+06	5.65787e+06	High	High	High	High	High	High
High	Master Protein	O75131	Copine-3 OS=Homo sapiens OX=9606 GN=CPNE3 PE=1 SV=1	0	33.572	16	8	15	8	1	537	60.1	5.85	37.93	8	0	0.635	0.930581	18.03	189.5	10.5	1.32	59.11	2.22421e+07	1.76891e+07	1.64924e+07	1.77932e+06	2.20963e+06	524450	High	High	High	Peak Found	Peak Found	Peak Found
High	Master Protein	P14151	L-selectin OS=Homo sapiens OX=9606 GN=SELL PE=1 SV=2	0	33.535	9	3	9	3	1	372	42.2	6.6	32.08	3	0	24.034	1.77087e-06	15.86	1.9	198.1	7.99	1.05	179907		150205	2.83454e+07	2.34621e+07	2.21209e+07	Peak Found	Not Found	Peak Found	High	High	High
High	Master Protein	Q9UKK9	ADP-sugar pyrophosphatase OS=Homo sapiens OX=9606 GN=NUDT5 PE=1 SV=1	0	33.421	23	5	17	5	1	219	24.3	4.94	50.27	5	0	0.458	0.782658	3.08	128.5	71.5	15.48	15.53	1.41349e+07	9.04308e+06	8.03143e+06	9.7534e+06	7.2413e+06	5.48621e+06	High	High	High	High	High	High
High	Master Protein	Q9P258	Protein RCC2 OS=Homo sapiens OX=9606 GN=RCC2 PE=1 SV=2	0	33.384	7	3	20	3	1	522	56	8.78	52.04	3	0	0.695	0.946879	19.19	121.1	78.9	3.88	10.06	6.31661e+06	4.96549e+06	4.35804e+06	4.92738e+06	4.65287e+06	4.6105e+06	High	High	High	High	High	High
High	Master Protein	Q9P0L0	Vesicle-associated membrane protein-associated protein A OS=Homo sapiens OX=9606 GN=VAPA PE=1 SV=3	0	33.321	17	4	20	4	1	249	27.9	8.62	48.54	4	0	0.542	0.902836	16.72	125.3	74.7	8.63	10.05	3.81675e+06	2.80339e+06	2.40222e+06	3.28234e+06	2.17792e+06	2.27557e+06	High	High	High	High	High	High
High	Master Protein	P61225	Ras-related protein Rap-2b OS=Homo sapiens OX=9606 GN=RAP2B PE=1 SV=1	0	33.264	32	6	23	3	1	183	20.5	4.81	66.68	6	0	1.07	0.942409	16.11	96.5	103.5	1.82	3.97	1.57988e+07	1.24413e+07	1.148e+07	2.36159e+07	2.0609e+07	18357548	High	High	Peak Found	High	High	High
High	Master Protein	P55196	Afadin OS=Homo sapiens OX=9606 GN=AFDN PE=1 SV=3	0	33.255	4	6	14	6	1	1824	206.7	6.47	36.35	6	0	0.01	1.19206e-16		200		7.41		3.99941e+06	3.15206e+06	3.31489e+06				High	High	High	Not Found	Not Found	Not Found
High	Master Protein	P49915	GMP synthase [glutamine-hydrolyzing] OS=Homo sapiens OX=9606 GN=GMPS PE=1 SV=1	0	33.232	10	8	24	8	1	693	76.7	6.87	42.76	8	0	0.382	0.608149	5.22	150.6	49.4	8.23	27.18	8.97937e+06	8.4244e+06	7.79115e+06	3.60048e+06	5.09157e+06	3.76188e+06	High	High	High	High	High	High
High	Master Protein	P02792	Ferritin light chain OS=Homo sapiens OX=9606 GN=FTL PE=1 SV=2	0	33.213	27	4	13	4	1	175	20	5.78	38.73	4	0	0.01	1.19206e-16		200		28.63		8.12298e+06	5.72019e+06	3334996				High	High	High	Not Found	High	Not Found
High	Master Protein	P62280	40S ribosomal protein S11 OS=Homo sapiens OX=9606 GN=RPS11 PE=1 SV=3	0	33.081	23	6	32	6	1	158	18.4	10.3	70.31	6	0	1.302	0.892711	23.43	85.4	114.6	2.53	3.28	4.3128e+07	3.70056e+07	3.29965e+07	8.57834e+07	7.28365e+07	6.47867e+07	High	High	High	High	High	High
High	Master Protein	P01130	Low-density lipoprotein receptor OS=Homo sapiens OX=9606 GN=LDLR PE=1 SV=1	0	33.039	8	5	13	5	1	860	95.3	5.05	44.7	5	0	0.121	0.0185592	0.68	183.3	16.7	1.06	20.83	1.49967e+07	1.22399e+07	1.13913e+07	1.52077e+06	1.88768e+06	1.51605e+06	High	High	High	Peak Found	Peak Found	Peak Found
High	Master Protein	Q13418	Integrin-linked protein kinase OS=Homo sapiens OX=9606 GN=ILK PE=1 SV=2	0	33.015	13	5	13	5	1	452	51.4	8.07	35.05	5	0	1.924	0.553686	24.08	64.5	135.5	19.75	8.85	2.7966e+06	2.52803e+06	1548953	9.74656e+06	6.89823e+06	6.37794e+06	High	Peak Found	Peak Found	High	High	High
High	Master Protein	P12004	Proliferating cell nuclear antigen OS=Homo sapiens OX=9606 GN=PCNA PE=1 SV=1	0	33.006	23	6	33	6	1	261	28.8	4.69	72.09	6	0	0.678	0.942409	10.79	128.2	71.8	1.41	9.87	2.60189e+07	2.18283e+07	1.97108e+07	2.14134e+07	2.01876e+07	1.59775e+07	High	High	High	High	High	High
High	Master Protein	P31641	Sodium- and chloride-dependent taurine transporter OS=Homo sapiens OX=9606 GN=SLC6A6 PE=1 SV=2	0	32.975	6	3	21	3	1	620	69.8	7.39	55.17	3	0	0.212	0.129446	0.95	170.7	29.3	2.46	29.16	9.47405e+06	8.11488e+06	7.21113e+06	3.08703e+06	1.95091e+06	1.29929e+06	High	High	High	High	High	High
High	Master Protein	Q16658	Fascin OS=Homo sapiens OX=9606 GN=FSCN1 PE=1 SV=3	0	32.971	12	5	16	5	1	493	54.5	7.24	34.79	5	0	0.37	0.577466	0.93	179.1	20.9	1.34	8.86	1.25479e+07	9.97134e+06	9.2896e+06	2097515	1.62315e+06	1.82101e+06	High	High	High	Peak Found	Peak Found	Peak Found
High	Master Protein	O75533	Splicing factor 3B subunit 1 OS=Homo sapiens OX=9606 GN=SF3B1 PE=1 SV=3	0	32.913	6	6	19	6	1	1304	145.7	7.09	56.87	6	0	0.697	0.957772	9.71	119.3	80.7	2.78	2.8	4.16422e+06	3.38507e+06	2.95295e+06	4.08603e+06	3.14697e+06	3.11893e+06	High	High	High	High	High	High
High	Master Protein	P60228	Eukaryotic translation initiation factor 3 subunit E OS=Homo sapiens OX=9606 GN=EIF3E PE=1 SV=1	0	32.806	24	9	23	9	1	445	52.2	6.04	62.09	9	0	0.602	0.919343	6.67	121.1	78.9	14.85	18.65	2.02528e+07	1.22582e+07	1.30583e+07	18937637	1.05079e+07	1.26785e+07	High	High	High	High	High	High
High	Master Protein	Q96C23	Aldose 1-epimerase OS=Homo sapiens OX=9606 GN=GALM PE=1 SV=1	0	32.766	19	6	12	6	1	342	37.7	6.65	31.79	6	0	0.056	0.000188746	0.08	196.1	3.9	3.26	44.77	2.44939e+07	2.06385e+07	1.76746e+07	1.32335e+06	576278	455964	High	High	High	Peak Found	Peak Found	Peak Found
High	Master Protein	Q9UHD1	Cysteine and histidine-rich domain-containing protein 1 OS=Homo sapiens OX=9606 GN=CHORDC1 PE=1 SV=2	0	32.597	22	7	26	7	1	332	37.5	7.87	65.84	7	0	0.533	0.887793	5.37	136.6	63.4	7.51	15.53	1.06477e+07	7.8416e+06	6.87289e+06	8.27554e+06	5.13205e+06	4.96003e+06	High	High	High	High	High	High
High	Master Protein	Q8TF62	Probable phospholipid-transporting ATPase IM OS=Homo sapiens OX=9606 GN=ATP8B4 PE=1 SV=3	0	32.475	6	7	18	7	1	1192	135.8	6.99	41.61	7	0	0.948	0.970664	19.89	109.5	90.5	4.23	5	6.2224e+06	4.84816e+06	4.26403e+06	7.68551e+06	5.69323e+06	5.45842e+06	High	High	High	High	High	High
High	Master Protein	P20340	Ras-related protein Rab-6A OS=Homo sapiens OX=9606 GN=RAB6A PE=1 SV=3	0	32.337	26	5	31	4	1	208	23.6	5.54	79.8	5	0	0.347	0.553486	2.66	149.7	50.3	4.11	6.01	1.54197e+07	1.2748e+07	1.24085e+07	7.48913e+06	6.15596e+06	6.41468e+06	High	High	High	High	High	High
High	Master Protein	P08567	Pleckstrin OS=Homo sapiens OX=9606 GN=PLEK PE=1 SV=3	0	32.239	18	3	6	3	1	350	40.1	8.28	28.23	3	0	0.187	0.080989	0.53	186.1	13.9	8.06	12.9	7.54171e+06	5.72651e+06	6144998	684600	658738	681967	High	High	High	Peak Found	Peak Found	Peak Found
High	Master Protein	Q9UGV2	Protein NDRG3 OS=Homo sapiens OX=9606 GN=NDRG3 PE=1 SV=2	0	32.213	11	3	19	3	1	375	41.4	5.31	74.46	3	0	1.025	0.951667	24.52	97.4	102.6	1.58	7.14	1.12043e+07	8.96751e+06	8.09703e+06	1.70979e+07	1.35743e+07	1.14739e+07	High	High	High	High	High	High
High	Master Protein	O00160	Unconventional myosin-If OS=Homo sapiens OX=9606 GN=MYO1F PE=1 SV=3	0	32.201	8	6	13	6	1	1098	124.8	9.11	35.87	6	0	1.781	0.596959	25.56	57.8	142.2	19.99	16.39	2.26821e+06	1.83483e+06	1.16166e+06	1.04671e+07	6.44164e+06	6.146e+06	High	High	High	High	High	High
High	Master Protein	Q9GZY6	Linker for activation of T-cells family member 2 OS=Homo sapiens OX=9606 GN=LAT2 PE=1 SV=1	0	32.136	25	5	11	5	1	243	26.5	4.78	35.32	5	0	71.949	3.79731e-11	10.74	1	199		1.03		59206		2.04464e+07	1.62561e+07	1.56167e+07	Not Found	Peak Found	Not Found	High	High	High
High	Master Protein	O00567	Nucleolar protein 56 OS=Homo sapiens OX=9606 GN=NOP56 PE=1 SV=4	0	32.034	14	7	12	7	1	594	66	9.19	24.97	7	0	1.825	0.582012	27.84	54.9	145.1	15.61	8.18	2.17372e+06	1.64966e+06	1.18784e+06	7.72044e+06	6.51465e+06	5.25935e+06	Peak Found	High	High	High	High	High
High	Master Protein	P41091	Eukaryotic translation initiation factor 2 subunit 3 OS=Homo sapiens OX=9606 GN=EIF2S3 PE=1 SV=3	0	31.924	11	5	25	5	1	472	51.1	8.4	78.82	5	0	1.003	0.957772	15.33	99.5	100.5	5.93	1.61	1.2403e+07	9.0969e+06	8.40916e+06	1.64043e+07	13705223	1.26543e+07	High	High	High	High	High	High
High	Master Protein	Q06203	Amidophosphoribosyltransferase OS=Homo sapiens OX=9606 GN=PPAT PE=1 SV=1	0	31.909	11	4	8	4	1	517	57.4	6.76	29.69	4	0	0.342	0.510165	1.79	190.2	9.8	10.1	6.94	7.22529e+06	5.57434e+06	4.41047e+06		393551	411363	High	High	High	Not Found	Peak Found	Peak Found
High	Master Protein	P55060	Exportin-2 OS=Homo sapiens OX=9606 GN=CSE1L PE=1 SV=3	0	31.858	5	5	23	5	1	971	110.3	5.77	56.44	5	0	0.655	0.934511	5.18	124.6	75.4	7.05	10.34	7.1222e+06	5.24549e+06	4.65057e+06	5.63573e+06	4.56305e+06	3.59569e+06	High	High	High	High	High	High
High	Master Protein	P30044	Peroxiredoxin-5, mitochondrial OS=Homo sapiens OX=9606 GN=PRDX5 PE=1 SV=4	0	31.858	37	6	25	6	1	214	22.1	8.7	72.49	6	0	1.165	0.924503	10.71	92.6	107.4	0.36	10.56	3.74313e+07	3.07469e+07	2.7969e+07	7.50552e+07	50908124	4.83249e+07	High	High	High	High	High	High
High	Master Protein	P09104	Gamma-enolase OS=Homo sapiens OX=9606 GN=ENO2 PE=1 SV=3	0	31.632	9	3	58	2	1	434	47.2	5.03	235.16	3	0	0.01	1.19206e-16		200		2.17		5.6398e+06	4769996	4.37273e+06				High	High	High	Peak Found	Peak Found	Peak Found
High	Master Protein	Q9Y6E0	Serine/threonine-protein kinase 24 OS=Homo sapiens OX=9606 GN=STK24 PE=1 SV=1	0	31.493	13	6	25	5	1	443	49.3	5.69	58.66	6	1	1.969	0.593532	13.25	64.9	135.1	4.65	5.13	6.8672e+06	6.0469e+06	5.579e+06	2.23182e+07	1.83096e+07	1.57703e+07	High	High	High	High	High	High
High	Master Protein	P43490	Nicotinamide phosphoribosyltransferase OS=Homo sapiens OX=9606 GN=NAMPT PE=1 SV=1	0	31.345	19	7	30	7	1	491	55.5	7.15	82.08	7	0	0.944	0.976299	14	104	96	0.49	2.48	1.37375e+07	1.1171e+07	1.03097e+07	1.82425e+07	1.48771e+07	1.46663e+07	High	High	High	High	High	High
High	Master Protein	P47755	F-actin-capping protein subunit alpha-2 OS=Homo sapiens OX=9606 GN=CAPZA2 PE=1 SV=3	0	31.302	21	4	13	2	1	286	32.9	5.85	48.45	4	0	1.883	0.511017	10.03	69.4	130.6	12.47	4.75	1.25199e+06	956409	1.10738e+06	3.55071e+06	2.61921e+06	2.61952e+06	High	High	High	High	High	High
High	Master Protein	P20073	Annexin A7 OS=Homo sapiens OX=9606 GN=ANXA7 PE=1 SV=3	0	31.233	12	6	17	6	1	488	52.7	5.68	52.29	6	0	0.549	0.891763	6.78	144.6	55.4	4.06	13.34	1.389e+07	1.2283e+07	1.08873e+07	9.67614e+06	6.55724e+06	5.76884e+06	High	High	High	High	High	High
High	Master Protein	P61601	Neurocalcin-delta OS=Homo sapiens OX=9606 GN=NCALD PE=1 SV=2	0	31.115	27	5	20	3	1	193	22.2	5.35	54.41	5	2	0.249	0.29161	1.59	165.8	34.2	4.17	3.11	2.74436e+07	2.40818e+07	22011965	8.8075e+06	7.07559e+06	7.10136e+06	High	High	High	Peak Found	High	High
High	Master Protein	Q9P273	Teneurin-3 OS=Homo sapiens OX=9606 GN=TENM3 PE=2 SV=3	0	31.104	4	7	9	7	1	2699	300.8	6.42	26.27	7	0	0.3	0.44503	3.39	159.7	40.3	13.49	66.9	2.79223e+07	1.81029e+07	1.66761e+07	21886238	5.70089e+06	6277261	High	High	High	Peak Found	Peak Found	Peak Found
High	Master Protein	P31943	Heterogeneous nuclear ribonucleoprotein H OS=Homo sapiens OX=9606 GN=HNRNPH1 PE=1 SV=4	0	31.026	10	3	21	2	1	449	49.2	6.3	73.88	3	0	0.584	0.902836	3.17	128.2	71.8	6.07	7.82	4.89857e+06	3.91852e+06	3.25475e+06	3.89276e+06	3.38462e+06	2.74127e+06	High	High	High	High	High	High
High	Master Protein	P49863	Granzyme K OS=Homo sapiens OX=9606 GN=GZMK PE=1 SV=1	0	30.873	17	4	12	4	1	264	28.9	9.39	39.98	4	0	0.01	1.19206e-16		200		0.76		1.74511e+07	1.40179e+07	1.29185e+07				High	High	High	Not Found	Not Found	Not Found
High	Master Protein	O95490	Adhesion G protein-coupled receptor L2 OS=Homo sapiens OX=9606 GN=ADGRL2 PE=1 SV=2	0	30.86	6	7	15	7	1	1459	163.2	6.43	47.08	7	0	0.157	0.0349118	0.22	195.9	4.1	18.06		5695358	5.24149e+06	6.01585e+06			149059	High	High	High	Not Found	Not Found	Peak Found
High	Master Protein	Q04721	Neurogenic locus notch homolog protein 2 OS=Homo sapiens OX=9606 GN=NOTCH2 PE=1 SV=3	0	30.847	3	7	28	7	1	2471	265.2	5.14	73.26	7	0	0.645	0.931192	18.95	112.2	87.8	5.35	8.63	1.2027e+07	8.97248e+06	8.16701e+06	1.24429e+07	1.10817e+07	8.84158e+06	High	High	High	High	High	High
High	Master Protein	P42677	40S ribosomal protein S27 OS=Homo sapiens OX=9606 GN=RPS27 PE=1 SV=3	0	30.841	32	4	19	4	1	84	9.5	9.45	57.33	4	0	0.928	0.980758	14.99	109.1	90.9	1.16	2.96	1.2864e+07	10513559	9.41021e+06	1.54932e+07	1.32175e+07	1.18969e+07	High	High	High	High	High	High
High	Master Protein	P62277	40S ribosomal protein S13 OS=Homo sapiens OX=9606 GN=RPS13 PE=1 SV=2	0	30.798	38	6	28	6	1	151	17.2	10.54	82.04	6	0	1.142	0.930581	33.88	95.2	104.8	0.3	7.2	2.05398e+07	16841847	1.53192e+07	3.69488e+07	2.6491e+07	2.51518e+07	High	High	High	High	High	High
High	Master Protein	P40306	Proteasome subunit beta type-10 OS=Homo sapiens OX=9606 GN=PSMB10 PE=1 SV=1	0	30.766	19	5	31	5	1	273	28.9	7.81	83.95	5	0	1.135	0.930581	17.43	93.7	106.3	4.25	7.45	1.36737e+07	1.05518e+07	1.0494e+07	2.4294e+07	1.81817e+07	16094136	High	High	High	High	High	High
High	Master Protein	P36955	Pigment epithelium-derived factor OS=Homo sapiens OX=9606 GN=SERPINF1 PE=1 SV=4	0	30.766	9	3	23	3	1	418	46.3	6.38	80.71	3	0	1.13	0.930581	11.7	90.3	109.7	5.59	2.7	3.6662e+07	3.29901e+07	2.75016e+07	6.70856e+07	5.25936e+07	4.88887e+07	High	High	High	High	High	High
High	Master Protein	Q08257	Quinone oxidoreductase OS=Homo sapiens OX=9606 GN=CRYZ PE=1 SV=1	0	30.691	8	2	14	2	1	329	35.2	8.44	51.23	2	0	0.577	0.919343	6.9	130.3	69.7	13.01	12.39	3.27418e+06	2.21222e+06	1.91829e+06	2.52406e+06	1.70082e+06	1.54736e+06	High	High	High	High	High	High
High	Master Protein	P52597	Heterogeneous nuclear ribonucleoprotein F OS=Homo sapiens OX=9606 GN=HNRNPF PE=1 SV=3	0	30.572	16	5	20	4	1	415	45.6	5.58	71.16	5	1	0.938	0.97795	12.38	98.3	101.7	13.3	2.92	6.15323e+06	4.78922e+06	5.5853e+06	9.44631e+06	7.47167e+06	6.84879e+06	High	High	High	High	High	High
High	Master Protein	Q13162	Peroxiredoxin-4 OS=Homo sapiens OX=9606 GN=PRDX4 PE=1 SV=1	0	30.534	22	6	20	4	1	271	30.5	6.29	46.65	6	0	0.342	0.537535	4.51	150.9	49.1	9.44	42.96	1.86937e+07	1.40309e+07	1.15294e+07	1.18769e+07	6.56386e+06	3.68248e+06	High	High	High	High	High	Peak Found
High	Master Protein	P32456	Guanylate-binding protein 2 OS=Homo sapiens OX=9606 GN=GBP2 PE=1 SV=3	0	30.413	7	3	11	1	1	591	67.2	5.71	40.82	3	0	2.492	0.279728	4.76	57.8	142.2	4.54	2.78	1.18802e+06	1.05717e+06	949035	4.41783e+06	3788277	3.48365e+06	Peak Found	Peak Found	Peak Found	High	Peak Found	Peak Found
High	Master Protein	Q15084	Protein disulfide-isomerase A6 OS=Homo sapiens OX=9606 GN=PDIA6 PE=1 SV=1	0	30.395	15	5	17	5	1	440	48.1	5.08	62.47	5	0	0.346	0.510165	3.44	162.3	37.7	13.87	25.71	7.53951e+06	5.69259e+06	4.26042e+06	2.66127e+06	1.90299e+06	1.20413e+06	High	High	High	High	High	High
High	Master Protein	P78417	Glutathione S-transferase omega-1 OS=Homo sapiens OX=9606 GN=GSTO1 PE=1 SV=2	0	30.363	29	7	22	7	1	241	27.5	6.6	43.75	7	0	0.19	0.125013	0.66	169.8	30.2	2.19	2.63	39468021	3.36077e+07	2.98845e+07	1.07515e+07	8.35196e+06	7.88397e+06	High	High	High	Peak Found	Peak Found	High
High	Master Protein	P28065	Proteasome subunit beta type-9 OS=Homo sapiens OX=9606 GN=PSMB9 PE=1 SV=2	0	30.351	26	4	23	4	1	219	23.3	5.03	71.35	4	0	1.087	0.941464	14.6	90.5	109.5	1.39	9.96	1.53722e+07	1.23209e+07	1.15773e+07	2.73273e+07	2.1832e+07	17452028	High	High	High	High	High	High
High	Master Protein	Q13077	TNF receptor-associated factor 1 OS=Homo sapiens OX=9606 GN=TRAF1 PE=1 SV=1	0	30.343	10	3	9	3	1	416	46.1	6.11	36.78	3	0	0.01	1.19206e-16		200		9.04		9.16569e+06	6.46088e+06	5.82768e+06				High	High	High	Not Found	Not Found	Not Found
High	Master Protein	Q14847	LIM and SH3 domain protein 1 OS=Homo sapiens OX=9606 GN=LASP1 PE=1 SV=2	0	30.312	21	5	16	5	1	261	29.7	7.05	52.61	5	0	1.863	0.633226	20.47	66.3	133.7	7.67	7.76	4.55101e+06	3.56523e+06	2.9187e+06	1.18589e+07	1.12324e+07	9.80635e+06	High	High	High	High	High	High
High	Master Protein	P20339	Ras-related protein Rab-5A OS=Homo sapiens OX=9606 GN=RAB5A PE=1 SV=2	0	30.308	29	5	16	2	1	215	23.6	8.15	47.68	5	0	0.571	0.924503	5.26	127.3	72.7		15.32			818100	811869	818568		High	High	Peak Found	Peak Found	High	Peak Found
High	Master Protein	P28070	Proteasome subunit beta type-4 OS=Homo sapiens OX=9606 GN=PSMB4 PE=1 SV=4	0	30.238	23	5	24	5	1	264	29.2	5.97	77.44	5	0	0.788	0.982258	22.02	131	69	4.29	11.99	2.40797e+07	1.85424e+07	1.65227e+07	1.40064e+07	1.40408e+07	1.34092e+07	High	High	High	High	High	High
High	Master Protein	P49685	G-protein coupled receptor 15 OS=Homo sapiens OX=9606 GN=GPR15 PE=2 SV=1	0	30.201	8	2	9	2	1	360	40.8	8.72	31.34	2	0	0.16	0.065127	1.05	176.3	23.7	6.58	55.29	1.26358e+07	1.13944e+07	1.06965e+07	1.21532e+06	3.42258e+06	2.08679e+06	High	High	High	Peak Found	High	Peak Found
High	Master Protein	Q9NPY3	Complement component C1q receptor OS=Homo sapiens OX=9606 GN=CD93 PE=1 SV=3	0	30.194	6	3	8	3	1	652	68.5	5.44	30.57	3	0	6.121	0.0153064	9.82	10.6	189.4	19.07	6.7	553491	429732	551148	13279727	1.1621e+07	11672264	Peak Found	Peak Found	Peak Found	High	High	High
High	Master Protein	P04632	Calpain small subunit 1 OS=Homo sapiens OX=9606 GN=CAPNS1 PE=1 SV=1	0	30.168	16	4	26	4	1	268	28.3	5.2	85.9	4	0	1.061	0.942409	5.95	96.5	103.5	1.75	1.31	1.91385e+07	1.60904e+07	1.42759e+07	2.96854e+07	24491028	22614615	High	High	High	High	High	High
High	Master Protein	Q9UIW2	Plexin-A1 OS=Homo sapiens OX=9606 GN=PLXNA1 PE=1 SV=3	0	30.139	6	7	12	7	1	1896	210.9	6.92	36.21	7	0	1.202	0.902836	35.72	106.9	93.1	5.09	10.19	5.65606e+06	4.27576e+06	3.83423e+06	6.59497e+06	5.13174e+06	5.87795e+06	Peak Found	High	Peak Found	High	High	High
High	Master Protein	P09382	Galectin-1 OS=Homo sapiens OX=9606 GN=LGALS1 PE=1 SV=2	0	30.112	24	3	50	3	1	135	14.7	5.5	129.25	3	0	3.058	0.254841	8.81	48.9	151.1	0.97	2.38	60381843	4.92181e+07	4.57667e+07	279994737	2.18801e+08	2.05979e+08	High	High	High	High	High	High
High	Master Protein	Q92835	Phosphatidylinositol 3,4,5-trisphosphate 5-phosphatase 1 OS=Homo sapiens OX=9606 GN=INPP5D PE=1 SV=2	0	30.11	6	6	13	6	1	1189	133.2	7.59	29.49	6	0	1.846	0.537535	24.57	61.2	138.8	10.6	15.15	1.15877e+06	1.12596e+06	1.05666e+06	3.65004e+06	4.01548e+06	3.47814e+06	High	High	High	High	High	High
High	Master Protein	Q96CW1	AP-2 complex subunit mu OS=Homo sapiens OX=9606 GN=AP2M1 PE=1 SV=2	0	30.107	18	7	16	7	1	435	49.6	9.54	39.54	7	0	0.887	0.989665	11.49	107.3	92.7	11.04	12.17	1.64962e+07	1.12336e+07	1.01623e+07	1.71963e+07	1.53933e+07	1.14135e+07	High	High	High	High	High	Peak Found
High	Master Protein	Q99706	Killer cell immunoglobulin-like receptor 2DL4 OS=Homo sapiens OX=9606 GN=KIR2DL4 PE=1 SV=3	0	29.747	8	2	7	2	1	377	41.5	7.59	20.62	2	0	7.292	0.00123081	53.92	10.5	189.5	56.9	6.93	174464	223617	56210.7	5.06836e+06	3.62295e+06	3.49991e+06	Peak Found	Peak Found	Peak Found	High	High	High
High	Master Protein	P20963	T-cell surface glycoprotein CD3 zeta chain OS=Homo sapiens OX=9606 GN=CD247 PE=1 SV=2	0	29.54	43	5	9	5	1	164	18.7	9.25	29.34	5	0	1.797	0.55631	15.94	69.4	130.6	42.96	4.53	2.35183e+06	814228	1.90253e+06	6.40397e+06	5.18542e+06	4.54113e+06	High	High	Peak Found	High	High	High
High	Master Protein	P20645	Cation-dependent mannose-6-phosphate receptor OS=Homo sapiens OX=9606 GN=M6PR PE=1 SV=1	0	29.538	19	3	13	3	1	277	31	5.83	47.85	3	0	0.629	0.924503	22.92	157.2	42.8	3.45	55.66	10666097	8.58711e+06	8374997	9.86975e+06	3.40459e+06	3.0449e+06	High	High	High	High	High	High
High	Master Protein	P36897	TGF-beta receptor type-1 OS=Homo sapiens OX=9606 GN=TGFBR1 PE=1 SV=1	0	29.4	15	6	13	6	1	503	55.9	7.55	42.56	6	0	0.326	0.452682	1.52	150.9	49.1	1.64	2.94	7237721	6.0648e+06	5.38389e+06	3.57917e+06	2762853	2.61336e+06	High	High	High	High	Peak Found	High
High	Master Protein	Q14204	Cytoplasmic dynein 1 heavy chain 1 OS=Homo sapiens OX=9606 GN=DYNC1H1 PE=1 SV=5	0	29.397	2	8	17	8	1	4646	532.1	6.4	31.78	8	0	0.461	0.756804	4.49	113.1	86.9	3.83	25.06	4.79222e+06	4.20544e+06	3.78777e+06	7.51591e+06	3.72149e+06	4.33975e+06	High	High	High	High	High	High
High	Master Protein	Q96BJ3	Axin interactor, dorsalization-associated protein OS=Homo sapiens OX=9606 GN=AIDA PE=1 SV=1	0	29.353	20	5	14	5	1	306	35	6.55	47.06	5	0	4.872	0.0165453	12.3	18	182	12.34	12.21	382368	389872	295406	5.79245e+06	4.75488e+06	3.59469e+06	Peak Found	Peak Found	Peak Found	High	High	High
High	Master Protein	Q12905	Interleukin enhancer-binding factor 2 OS=Homo sapiens OX=9606 GN=ILF2 PE=1 SV=2	0	29.321	21	6	17	6	1	390	43	5.26	39.35	6	0	1.221	0.902836	14.34	88.4	111.6	2.13	8.75	5.2319e+06	4.1835e+06	3.73858e+06	1.02473e+07	7.60138e+06	6.6113e+06	High	High	High	High	High	High
High	Master Protein	P60900	Proteasome subunit alpha type-6 OS=Homo sapiens OX=9606 GN=PSMA6 PE=1 SV=1	0	29.299	22	5	30	5	1	246	27.4	6.76	84.8	5	0	0.872	0.9946	8.44	111.2	88.8	2.81	2.37	5.01311e+07	38654373	36458807	5.66842e+07	4.57524e+07	41703840	High	High	High	High	High	High
High	Master Protein	P25685	DnaJ homolog subfamily B member 1 OS=Homo sapiens OX=9606 GN=DNAJB1 PE=1 SV=4	0	29.287	12	4	18	4	1	340	38	8.63	45.45	4	0	0.532	0.891763	7.52	137.3	62.7	8.17	25.57	3.81324e+06	2.97641e+06	2.42048e+06	2.98388e+06	1.43105e+06	1.85262e+06	High	High	High	High	High	High
High	Master Protein	P63000	Ras-related C3 botulinum toxin substrate 1 OS=Homo sapiens OX=9606 GN=RAC1 PE=1 SV=1	0	29.253	18	4	32	2	1	192	21.4	8.5	95.01	4	0	1.497	0.822054	22.9	80.3	119.7	4.72	12.84	8.0163e+06	6.44917e+06	5.4686e+06	20761061	1.33827e+07	1.30853e+07	High	High	High	High	High	High
High	Master Protein	O15498	Synaptobrevin homolog YKT6 OS=Homo sapiens OX=9606 GN=YKT6 PE=1 SV=1	0	29.25	35	5	18	5	1	198	22.4	6.92	69.16	5	0	0.738	0.970664	16.35	116.4	83.6	14.88	15.86	8.55314e+06	5.66465e+06	4.82709e+06	7218745	4.77486e+06	6.23714e+06	High	High	High	High	High	High
High	Master Protein	Q9BRF8	Serine/threonine-protein phosphatase CPPED1 OS=Homo sapiens OX=9606 GN=CPPED1 PE=1 SV=3	0	29.19	11	3	12	3	1	314	35.5	6.2	38.23	3	0	0.298	0.437903	0.78	157.2	42.8	4.82	7.35	1.20569e+07	9.62957e+06	8.192e+06	4.97946e+06	3.76515e+06	3302552	High	High	High	High	High	High
High	Master Protein	Q9P0M6	Core histone macro-H2A.2 OS=Homo sapiens OX=9606 GN=H2AFY2 PE=1 SV=3	0	29.133	15	3	30	1	1	372	40	9.69	117.77	3	0														Not Found	Not Found	Not Found	High	Not Found	Not Found
High	Master Protein	P10114	Ras-related protein Rap-2a OS=Homo sapiens OX=9606 GN=RAP2A PE=1 SV=1	0	29.012	33	6	18	2	1	183	20.6	4.82	47.63	6	0	2.546	0.272241	9.67	48.6	151.4	4.58	5.92	1.42494e+06	1.09289e+06	1.09353e+06	6.4177e+06	5.38943e+06	4.54363e+06	Peak Found	Peak Found	Peak Found	High	High	High
High	Master Protein	P60953	Cell division control protein 42 homolog OS=Homo sapiens OX=9606 GN=CDC42 PE=1 SV=2	0	28.726	11	2	30	2	1	191	21.2	6.55	127.8	2	0	0.696	0.946879	8.71	111.2	88.8	9.83	17.57	2.14681e+07	1.90589e+07	1.94559e+07	2.07039e+07	2.18842e+07	2.26545e+07	High	High	High	High	High	High
High	Master Protein	P30050	60S ribosomal protein L12 OS=Homo sapiens OX=9606 GN=RPL12 PE=1 SV=1	0	28.701	24	3	19	3	1	165	17.8	9.42	65.99	3	0	0.533	0.884497	4.07	132.3	67.7	2.95	4.07	3.57346e+07	2.7825e+07	26889096	2.74529e+07	2.05276e+07	2.03259e+07	High	High	High	High	High	High
High	Master Protein	Q6UWD8	Transmembrane protein C16orf54 OS=Homo sapiens OX=9606 GN=C16orf54 PE=1 SV=1	0	28.592	33	4	10	4	1	224	24.3	6.19	41.94	4	0	0.527	0.891763	3.37	177.7	22.3	5.09	0.18	4370137	3.26628e+06	3.27221e+06	793817	645521		High	High	High	Peak Found	Peak Found	Not Found
High	Master Protein	Q92882	Osteoclast-stimulating factor 1 OS=Homo sapiens OX=9606 GN=OSTF1 PE=1 SV=2	0	28.586	21	3	9	3	1	214	23.8	5.68	35.83	3	0	1.153	0.924503	15.14	90	110	9.79	4.14	2.35539e+07	1.62133e+07	1.49582e+07	3.66408e+07	2.73668e+07	2.72416e+07	High	High	High	High	High	High
High	Master Protein	Q02543	60S ribosomal protein L18a OS=Homo sapiens OX=9606 GN=RPL18A PE=1 SV=2	0	28.569	25	6	45	6	1	176	20.7	10.71	91.29	6	0	1.436	0.847273	25.87	80.6	119.4	4.51	8.52	6.74067e+07	5.12365e+07	4.62795e+07	1.47931e+08	1.09256e+08	9.59746e+07	High	High	High	High	High	High
High	Master Protein	P28482	Mitogen-activated protein kinase 1 OS=Homo sapiens OX=9606 GN=MAPK1 PE=1 SV=3	0	28.556	11	3	21	3	1	360	41.4	6.98	47.88	3	0	0.888	0.982258	39.87	102.3	97.7	8.61	3.56	4.25074e+06	3.17933e+06	2.66746e+06	5.38517e+06	4.1525e+06	4.21703e+06	High	High	High	High	High	High
High	Master Protein	Q13126	S-methyl-5'-thioadenosine phosphorylase OS=Homo sapiens OX=9606 GN=MTAP PE=1 SV=2	0	28.548	24	5	13	5	1	283	31.2	7.18	39.94	5	0	0.01	1.19206e-16		200		23.82		1.70424e+07	9.51296e+06	8.49896e+06				High	High	High	Not Found	Not Found	Not Found
High	Master Protein	O60449	Lymphocyte antigen 75 OS=Homo sapiens OX=9606 GN=LY75 PE=1 SV=3	0	28.536	3	4	8	4	1	1722	198.2	6.67	25.2	4	0	2.142	0.404987	1.16	13.6	186.4		12.1	353916			7.76231e+06	5.69612e+06	4.6752e+06	Peak Found	Not Found	Not Found	High	High	High
High	Master Protein	P04080	Cystatin-B OS=Homo sapiens OX=9606 GN=CSTB PE=1 SV=2	0	28.506	34	2	12	2	1	98	11.1	7.56	39.72	2	0	1.289	0.891763	10.41	87.5	112.5	12.66	1.62	5.17549e+06	3.3249e+06	3.77337e+06	9.21658e+06	7.63323e+06	7.31398e+06	High	High	High	High	High	High
High	Master Protein	O75340	Programmed cell death protein 6 OS=Homo sapiens OX=9606 GN=PDCD6 PE=1 SV=1	0	28.422	18	3	21	3	1	191	21.9	5.4	62.67	3	0	1.251	0.902836	14.18	92.3	107.7	6.21	4.05	1.2883e+07	1.03266e+07	8.54458e+06	2.28043e+07	1.72002e+07	1.64137e+07	High	High	High	High	High	High
High	Master Protein	Q9Y3I0	tRNA-splicing ligase RtcB homolog OS=Homo sapiens OX=9606 GN=RTCB PE=1 SV=1	0	28.356	19	7	12	7	1	505	55.2	7.23	35.18	7	0	0.549	0.891763	7.62	138.5	61.5	8.97	19.45	13288308	9.28698e+06	8.53585e+06	9.27582e+06	5.14558e+06	5.65221e+06	High	High	High	High	High	Peak Found
High	Master Protein	P57737	Coronin-7 OS=Homo sapiens OX=9606 GN=CORO7 PE=1 SV=2	0	28.355	8	5	13	5	1	925	100.5	5.8	44.6	5	0	1.394	0.825761	24.19	82.7	117.3	33.28	22.63	2.09215e+06	3.29403e+06	3.02908e+06	8.28242e+06	6.76167e+06	4.17248e+06	High	High	Peak Found	High	High	High
High	Master Protein	O95716	Ras-related protein Rab-3D OS=Homo sapiens OX=9606 GN=RAB3D PE=1 SV=1	0	28.333	29	6	23	4	1	219	24.3	4.93	55.48	6	0	0.067	0.000175424	0.02	195.8	4.2	1.56		8.28779e+06	6.56717e+06	6.1555e+06			196122	High	High	High	Not Found	Not Found	Peak Found
High	Master Protein	P43487	Ran-specific GTPase-activating protein OS=Homo sapiens OX=9606 GN=RANBP1 PE=1 SV=1	0	28.286	28	4	12	4	1	201	23.3	5.29	38.09	4	0	0.753	0.9709	14.22	108.4	91.6	4.62	14.73	8.71212e+06	7.5092e+06	7.12359e+06	8.62388e+06	9.12256e+06	8.68503e+06	High	High	Peak Found	High	High	High
High	Master Protein	Q13884	Beta-1-syntrophin OS=Homo sapiens OX=9606 GN=SNTB1 PE=1 SV=3	0	28.164	9	4	9	4	1	538	58	8.63	28.18	4	0	3.798	0.0689459	76.49	11.7	188.3		24.04		292848		7.58436e+06	6.75747e+06	9.02276e+06	Not Found	Peak Found	Not Found	High	High	High
High	Master Protein	P62266	40S ribosomal protein S23 OS=Homo sapiens OX=9606 GN=RPS23 PE=1 SV=3	0	28.16	16	3	30	3	1	143	15.8	10.49	106.36	3	0	1.417	0.857928	18.83	83.3	116.7	5.2	7.83	4.43915e+07	3.57388e+07	3.00317e+07	9.81562e+07	7.19602e+07	6.47895e+07	High	High	High	High	High	High
High	Master Protein	Q8NG11	Tetraspanin-14 OS=Homo sapiens OX=9606 GN=TSPAN14 PE=1 SV=1	0	28.104	17	4	15	4	1	270	30.7	6.84	45.37	4	0	0.711	0.954225	13.51	116.2	83.8	6.41	7.88	1.67156e+07	1.21091e+07	1.23164e+07	1.72406e+07	1.51285e+07	1.22415e+07	High	High	High	High	High	High
High	Master Protein	O60763	General vesicular transport factor p115 OS=Homo sapiens OX=9606 GN=USO1 PE=1 SV=2	0	28.016	7	5	8	5	1	962	107.8	4.91	24.55	5	0	0.551	0.902836	6.2	141.9	58.1	2.5	16.28	3.53272e+06	2.74128e+06	2.58085e+06	1.5773e+06	1.7636e+06	1.57533e+06	High	High	High	High	Peak Found	Peak Found
High	Master Protein	P50914	60S ribosomal protein L14 OS=Homo sapiens OX=9606 GN=RPL14 PE=1 SV=4	0	27.982	18	4	28	4	1	215	23.4	10.93	82.71	4	0	1.488	0.825761	9.94	79.1	120.9	3.41	2.96	6.05868e+07	4.98856e+07	4.80962e+07	1.30625e+08	1.0962e+08	1.06496e+08	High	High	High	High	High	High
High	Master Protein	O14602	Eukaryotic translation initiation factor 1A, Y-chromosomal OS=Homo sapiens OX=9606 GN=EIF1AY PE=1 SV=4	0	27.9	26	3	16	3	1	144	16.4	5.24	36.69	3	0	1.235	0.909224	17.36	71.9	128.1	14.72	11.27	5.59666e+06	6.13164e+06	5.1597e+06	1.52271e+07	1.5461e+07	1.37139e+07	High	High	High	High	High	High
High	Master Protein	P17931	Galectin-3 OS=Homo sapiens OX=9606 GN=LGALS3 PE=1 SV=5	0	27.717	18	4	16	4	1	250	26.1	8.56	36.47	4	0	0.27	0.341797	3.35	163.5	36.5	16.95	7.93	1.41445e+07	8.1818e+06	9.41215e+06	4.08076e+06	3.32921e+06	2.73227e+06	High	High	High	Peak Found	High	High
High	Master Protein	Q7L576	Cytoplasmic FMR1-interacting protein 1 OS=Homo sapiens OX=9606 GN=CYFIP1 PE=1 SV=1	0	27.711	4	5	18	1	1	1253	145.1	6.9	52.07	5	0	2.598	0.247087	17.95	55.5	144.5	27.46	7.97	635156	764193	424513		1.83267e+06	1.94363e+06	Peak Found	Peak Found	Peak Found	High	High	High
High	Master Protein	Q96HE7	ERO1-like protein alpha OS=Homo sapiens OX=9606 GN=ERO1A PE=1 SV=2	0	27.69	15	5	7	5	1	468	54.4	5.68	23.18	5	0	0.286	0.38666	1.59	183.8	16.2	31.7	57.71	3.1998e+06	4.8709e+06	4.4507e+06	561473	1.32112e+06	584127	High	High	High	Peak Found	Peak Found	Peak Found
High	Master Protein	P43034	Platelet-activating factor acetylhydrolase IB subunit alpha OS=Homo sapiens OX=9606 GN=PAFAH1B1 PE=1 SV=2	0	27.673	13	4	13	4	1	410	46.6	7.37	42.83	4	0	0.442	0.767758	5.07	135.8	64.2	5.68	20.23	3.01491e+06	2.73565e+06	2.30039e+06	1.47441e+06	1.76929e+06	1.62018e+06	High	High	High	High	High	High
High	Master Protein	P39748	Flap endonuclease 1 OS=Homo sapiens OX=9606 GN=FEN1 PE=1 SV=1	0	27.641	17	5	17	5	1	380	42.6	8.62	49.62	5	0	0.682	0.942409	18.68	181.8	18.2	0.83	2.84	8.85216e+07	7.11449e+07	6.59676e+07	1.2794e+07	1.04694e+07	9.4035e+06	High	High	High	High	High	High
High	Master Protein	Q8WTV0	Scavenger receptor class B member 1 OS=Homo sapiens OX=9606 GN=SCARB1 PE=1 SV=1	0	27.639	12	6	21	6	1	552	60.8	8.24	49.32	6	0	0.674	0.942129	9.19	118.4	81.6	1.22	6.27	1.73563e+07	1.38219e+07	1.28488e+07	1.72062e+07	1.3931e+07	1.18261e+07	High	High	High	High	High	High
High	Master Protein	P62244	40S ribosomal protein S15a OS=Homo sapiens OX=9606 GN=RPS15A PE=1 SV=2	0	27.605	48	5	16	5	1	130	14.8	10.13	51.59	5	0	0.977	0.970664	15.36	107.5	92.5	0.17	9.31	2.92651e+07	2.38569e+07	2.18796e+07	42573155	2.94571e+07	2.80025e+07	High	High	High	High	High	High
High	Master Protein	P60903	Protein S100-A10 OS=Homo sapiens OX=9606 GN=S100A10 PE=1 SV=2	0	27.572	28	3	23	3	1	97	11.2	7.37	70.85	3	0	0.694	0.946633	11.08	116.7	83.3	2.94	5.55	2.91456e+07	2.44666e+07	2.10894e+07	3.19186e+07	2.31745e+07	2.3139e+07	High	High	High	High	High	High
High	Master Protein	Q13547	Histone deacetylase 1 OS=Homo sapiens OX=9606 GN=HDAC1 PE=1 SV=1	0	27.338	16	7	15	6	1	482	55.1	5.48	36.6	7	1	0.683	0.942409	4.5	120.3	79.7	2.01	2.83	9.84844e+06	7.71654e+06	7.21087e+06	9.66893e+06	7518790	7.04538e+06	High	High	High	High	High	High
High	Master Protein	Q9UEY8	Gamma-adducin OS=Homo sapiens OX=9606 GN=ADD3 PE=1 SV=1	0	27.295	9	5	7	5	1	706	79.1	6.32	17.36	5	0	3.737	0.0734456	17.01	23.8	176.2	17.32	11.72	967630	892829	574246	8.6129e+06	8.77243e+06	7.96828e+06	Peak Found	Peak Found	Peak Found	High	High	High
High	Master Protein	P08621	U1 small nuclear ribonucleoprotein 70 kDa OS=Homo sapiens OX=9606 GN=SNRNP70 PE=1 SV=2	0	27.255	16	8	26	8	1	437	51.5	9.94	65.14	8	0	1.106	0.935869	19.44	92.2	107.8	1.31	4.78	2.36007e+07	1.97574e+07	1.77782e+07	3.76216e+07	3.27035e+07	3.17292e+07	High	High	High	High	High	High
High	Master Protein	P61088	Ubiquitin-conjugating enzyme E2 N OS=Homo sapiens OX=9606 GN=UBE2N PE=1 SV=1	0	27.22	32	5	22	5	1	152	17.1	6.57	64.12	5	0	0.688	0.942641	5.62	117.1	82.9	6.19	4.94	23435422	1.68908e+07	1.64001e+07	2.2736e+07	1.68362e+07	17307764	High	High	High	High	High	High
High	Master Protein	P61764	Syntaxin-binding protein 1 OS=Homo sapiens OX=9606 GN=STXBP1 PE=1 SV=1	0	27.166	11	5	10	5	1	594	67.5	6.96	30.91	5	0	1.896	0.562732	12.19	69	131	8.22	6.45	3.02516e+06	2.10078e+06	2.16793e+06	8.81222e+06	6.4741e+06	6.0164e+06	High	High	Peak Found	High	High	High
High	Master Protein	P14784	Interleukin-2 receptor subunit beta OS=Homo sapiens OX=9606 GN=IL2RB PE=1 SV=1	0	27.106	10	4	9	4	1	551	61.1	5.05	26.02	4	0	0.261	0.269248	2.35	172.8	27.2	3.02	36.3	9.13863e+06	7.10243e+06	6.4501e+06	2.77861e+06	1.06388e+06	1.52162e+06	High	High	High	Peak Found	Peak Found	Peak Found
High	Master Protein	Q92522	Histone H1x OS=Homo sapiens OX=9606 GN=H1FX PE=1 SV=1	0	27.096	18	4	19	4	1	213	22.5	10.76	57.61	4	0	1.826	0.658484	74.97	66.2	133.8	6.22	1.03	5.11334e+06	4.13182e+06	4.21784e+06	1.49507e+07	1.22351e+07	1.13561e+07	High	High	High	High	High	High
High	Master Protein	O43561	Linker for activation of T-cells family member 1 OS=Homo sapiens OX=9606 GN=LAT PE=1 SV=1	0	27.089	12	2	6	2	1	262	27.9	4.39	23.91	2	0	0.515	0.891763	6.15	163.6	36.4	13.87	11.02	1.83859e+06	1.13319e+06	1.22291e+06	610119	427836	379401	High	High	High	Peak Found	Peak Found	Peak Found
High	Master Protein	Q07955	Serine/arginine-rich splicing factor 1 OS=Homo sapiens OX=9606 GN=SRSF1 PE=1 SV=2	0	27.056	31	6	20	6	1	248	27.7	10.36	55.06	6	0	0.335	0.525534	2.71	156	44	4.29	9.48	1.32667e+07	1.01547e+07	1.00836e+07	4.89202e+06	4.80006e+06	4.15712e+06	High	High	High	High	High	High
High	Master Protein	P58546	Myotrophin OS=Homo sapiens OX=9606 GN=MTPN PE=1 SV=2	0	26.96	25	2	9	2	1	118	12.9	5.52	40.68	2	0	0.807	0.985767	23.96	114.9	85.1	8.71	7.47	8.96938e+06	7.24989e+06	5702167	10726138	7.61175e+06	7320361	High	High	High	High	High	High
High	Master Protein	Q04837	Single-stranded DNA-binding protein, mitochondrial OS=Homo sapiens OX=9606 GN=SSBP1 PE=1 SV=1	0	26.933	48	6	16	6	1	148	17.2	9.6	47.53	6	0	4.185	0.0891356	23.05	34.3	165.7	13.43	4.96	3.94062e+06	2.47513e+06	2.48658e+06	2.17866e+07	1.89005e+07	1.84663e+07	Peak Found	High	High	High	High	High
High	Master Protein	P30626	Sorcin OS=Homo sapiens OX=9606 GN=SRI PE=1 SV=1	0	26.912	30	6	31	6	1	198	21.7	5.59	75.68	6	0	0.725	0.957772	9.93	114.3	85.7	1.52	4.15	41686691	3.37411e+07	3.17606e+07	4.56675e+07	3.66848e+07	3.24898e+07	High	High	High	High	High	High
High	Master Protein	P62714	Serine/threonine-protein phosphatase 2A catalytic subunit beta isoform OS=Homo sapiens OX=9606 GN=PPP2CB PE=1 SV=1	0	26.876	19	4	9	4	1	309	35.6	5.43	32.67	4	0	0.788	0.982493	11.13	111	89	2.34	7.48	6.7136e+06	5.6102e+06	4.89471e+06	7.7821e+06	5.71537e+06	6.28368e+06	High	Peak Found	High	High	High	High
High	Master Protein	Q9BXS5	AP-1 complex subunit mu-1 OS=Homo sapiens OX=9606 GN=AP1M1 PE=1 SV=3	0	26.811	17	6	15	6	1	423	48.6	7.3	42	6	0	0.911	0.980784	16.77	108	92	4.81	16.85	6.99416e+06	5.70643e+06	4.79318e+06	9277479	5.37726e+06	6.61613e+06	High	High	High	High	High	High
High	Master Protein	P82970	High mobility group nucleosome-binding domain-containing protein 5 OS=Homo sapiens OX=9606 GN=HMGN5 PE=1 SV=1	0	26.764	14	2	10	2	1	282	31.5	4.55	36.4	2	0	0.582	0.912302	10.28	130	70	5.28	22.85	3.74763e+06	3.21667e+06	3.10522e+06	2.44974e+06	2.4903e+06	2.97985e+06	High	High	High	Peak Found	Peak Found	High
High	Master Protein	Q5T4S7	E3 ubiquitin-protein ligase UBR4 OS=Homo sapiens OX=9606 GN=UBR4 PE=1 SV=1	0	26.732	1	4	11	4	1	5183	573.5	6.04	21.55	4	0	0.501	0.865991	3.92	135.8	64.2	5.96	3.21	2.67964e+06	2.42843e+06	2.01422e+06	1.86557e+06	1.42443e+06	1.4188e+06	High	High	High	High	High	High
High	Master Protein	O75351	Vacuolar protein sorting-associated protein 4B OS=Homo sapiens OX=9606 GN=VPS4B PE=1 SV=2	0	26.674	12	5	22	2	1	444	49.3	7.23	61.66	5	3	1.178	0.924503	16.2	91.6	108.4	12.48	12.7	1.19687e+07	7.95702e+06	7.20345e+06	2.02045e+07	1.30138e+07	1.28218e+07	High	High	High	High	High	High
High	Master Protein	P14324	Farnesyl pyrophosphate synthase OS=Homo sapiens OX=9606 GN=FDPS PE=1 SV=4	0	26.581	8	3	19	3	1	419	48.2	6.15	48.68	3	0	0.415	0.690234	2.65	134.8	65.2	2.82	3.09	3.57516e+07	30506439	28093470	2.6184e+07	2.0635e+07	20793901	High	High	High	High	High	High
High	Master Protein	P60033	CD81 antigen OS=Homo sapiens OX=9606 GN=CD81 PE=1 SV=1	0	26.495	8	1	15	1	1	236	25.8	5.29	79.73	1	0	1.311	0.891763	3.92	86.6	113.4	2.13	5.12	46044635	3.60022e+07	33804712	9.2235e+07	6.95736e+07	6.42922e+07	High	High	High	High	High	High
High	Master Protein	P14866	Heterogeneous nuclear ribonucleoprotein L OS=Homo sapiens OX=9606 GN=HNRNPL PE=1 SV=2	0	26.477	19	5	9	5	1	589	64.1	8.22	29.02	5	0	0.654	0.936856	9.56	121.7	78.3	6.54	12.22	4.38039e+06	3.93955e+06	3.18923e+06	4.78045e+06	3.30367e+06	2.90446e+06	High	High	High	High	High	High
High	Master Protein	O75368	SH3 domain-binding glutamic acid-rich-like protein OS=Homo sapiens OX=9606 GN=SH3BGRL PE=1 SV=1	0	26.264	25	2	12	2	1	114	12.8	5.25	54.68	2	0	1.082	0.930581	20.99	100.1	99.9	11.5	7.07	3.1958e+06	3.06997e+06	2.99535e+06	5.10458e+06	4765194	4.1707e+06	High	High	High	High	High	High
High	Master Protein	Q8NBI5	Solute carrier family 43 member 3 OS=Homo sapiens OX=9606 GN=SLC43A3 PE=1 SV=2	0	26.157	6	3	36	3	1	491	54.5	8.53	88.94	3	0	0.92	0.982258	9.45	109	91	3.42	7.73	5.64239e+07	4.33794e+07	4.21351e+07	7.68773e+07	5.52791e+07	51367479	High	High	High	High	High	High
High	Master Protein	P08582	Melanotransferrin OS=Homo sapiens OX=9606 GN=MELTF PE=1 SV=2	0	26.13	6	4	13	4	1	738	80.2	5.94	37.83	4	0	0.145	0.0211946	0.35	177.2	22.8	6.68	8.9	1.12371e+07	8.43258e+06	7.34947e+06	2.10959e+06	1.43204e+06	1.48097e+06	High	High	High	High	High	High
High	Master Protein	Q8N392	Rho GTPase-activating protein 18 OS=Homo sapiens OX=9606 GN=ARHGAP18 PE=1 SV=3	0	26.074	14	9	21	9	1	663	74.9	6.44	50.85	9	0	1.038	0.948058	16.32	99.3	100.7	6.09	2.4	7.23289e+06	6.66368e+06	5.73244e+06	1.11301e+07	9.45482e+06	8.66104e+06	High	High	High	High	High	High
High	Master Protein	P18754	Regulator of chromosome condensation OS=Homo sapiens OX=9606 GN=RCC1 PE=1 SV=1	0	26.027	19	6	14	6	1	421	44.9	7.52	35.89	6	0	0.403	0.612234	1.77	148.4	51.6	18.02	25.21	5.88563e+06	6523480	4.45929e+06	4.50709e+06	2.43957e+06	2.27393e+06	High	High	High	High	High	High
High	Master Protein	P11908	Ribose-phosphate pyrophosphokinase 2 OS=Homo sapiens OX=9606 GN=PRPS2 PE=1 SV=2	0	25.976	18	5	8	2	1	318	34.7	6.61	23.31	5	0	1.227	0.888388	15.86	89.8	110.2	19.82	20.96	999096	599050	816866	1.96172e+06	1.04031e+06	1.36199e+06	Peak Found	Peak Found	Peak Found	High	High	Peak Found
High	Master Protein	Q9Y6W5	Wiskott-Aldrich syndrome protein family member 2 OS=Homo sapiens OX=9606 GN=WASF2 PE=1 SV=3	0	25.906	8	3	6	3	1	498	54.3	5.53	17.76	3	0	2.874	0.215376	37.82	32.7	167.3	11.25	4.65	1.36049e+06	1.07766e+06	1.20646e+06	1.00535e+07	8.23722e+06	7.15953e+06	Peak Found	Peak Found	Peak Found	High	High	High
High	Master Protein	Q09028	Histone-binding protein RBBP4 OS=Homo sapiens OX=9606 GN=RBBP4 PE=1 SV=3	0	25.89	13	4	9	2	1	425	47.6	4.89	30.24	4	2	0.603	0.916815	8.4	134.9	65.1	10.56	39.6	8.65584e+06	5749842	6.19757e+06	8.95862e+06	3.29067e+06	4.461e+06	High	High	High	Peak Found	High	High
High	Master Protein	Q00796	Sorbitol dehydrogenase OS=Homo sapiens OX=9606 GN=SORD PE=1 SV=4	0	25.856	15	4	13	4	1	357	38.3	7.97	36.22	4	0	0.366	0.594885	3.02	171.3	28.7	3.72	33.51	4.98692e+06	4.06877e+06	3.48452e+06	638415	1.0298e+06	928702	High	High	High	Peak Found	Peak Found	Peak Found
High	Master Protein	Q13496	Myotubularin OS=Homo sapiens OX=9606 GN=MTM1 PE=1 SV=2	0	25.806	12	6	9	6	1	603	69.9	8.18	27.68	6	0	6.135	0.00465135	23.53	2.8	197.2	23.83	19.19		50747.8	33014.1	5.01639e+06	4.37323e+06	5.47031e+06	Not Found	Peak Found	Peak Found	High	High	High
High	Master Protein	P60520	Gamma-aminobutyric acid receptor-associated protein-like 2 OS=Homo sapiens OX=9606 GN=GABARAPL2 PE=1 SV=1	0	25.797	47	5	15	5	1	117	13.7	8.1	39.24	5	0	0.115	0.0144403	0.21	180	20	1.85	16.46	3.53177e+07	2.78042e+07	2.61348e+07	5.64048e+06	3.51463e+06	4.60835e+06	High	High	High	Peak Found	Peak Found	High
High	Master Protein	O43242	26S proteasome non-ATPase regulatory subunit 3 OS=Homo sapiens OX=9606 GN=PSMD3 PE=1 SV=2	0	25.755	13	5	14	5	1	534	60.9	8.44	34.29	5	0	0.79	0.985767	9.91	100.7	99.3	12.68	14.23	3.91248e+06	3.5148e+06	2.48838e+06	4.39449e+06	4.5255e+06	4.43864e+06	High	High	High	High	High	High
High	Master Protein	O75643	U5 small nuclear ribonucleoprotein 200 kDa helicase OS=Homo sapiens OX=9606 GN=SNRNP200 PE=1 SV=2	0	25.69	4	7	15	7	1	2136	244.4	6.06	39.83	7	0	1.54	0.740839	18.23	76.6	123.4	4.3	5.63	2.90039e+06	2.56672e+06	2.20532e+06	6.39551e+06	5.59069e+06	5.49477e+06	High	High	High	High	High	High
High	Master Protein	Q9Y289	Sodium-dependent multivitamin transporter OS=Homo sapiens OX=9606 GN=SLC5A6 PE=2 SV=2	0	25.62	8	4	22	4	1	635	68.6	8.27	57.42	4	0	0.32	0.493212	2.48	154.1	45.9	6.52	11.12	25253689	1.90552e+07	1.65566e+07	1.20628e+07	8.0622e+06	7.74281e+06	High	High	High	High	High	High
High	Master Protein	Q12906	Interleukin enhancer-binding factor 3 OS=Homo sapiens OX=9606 GN=ILF3 PE=1 SV=3	0	25.608	6	4	10	4	1	894	95.3	8.76	27.35	4	0	1.574	0.674021	11.84	73.4	126.6	9.78	8.58	1.04065e+06	833172	906246	2.83994e+06	2.10698e+06	1.83868e+06	Peak Found	Peak Found	Peak Found	High	High	High
High	Master Protein	P27695	DNA-(apurinic or apyrimidinic site) lyase OS=Homo sapiens OX=9606 GN=APEX1 PE=1 SV=2	0	25.464	15	3	7	3	1	318	35.5	8.12	25.09	3	0	0.6	0.924932	10.99	155.5	44.5	6.46	30.35	3.66397e+06	2.69554e+06	2.78435e+06	1617199	706166	1.16515e+06	High	High	High	Peak Found	High	Peak Found
High	Master Protein	P26373	60S ribosomal protein L13 OS=Homo sapiens OX=9606 GN=RPL13 PE=1 SV=4	0	25.436	17	3	19	3	1	211	24.2	11.65	55.38	3	0	0.896	0.985767	11	106.9	93.1	5.86	4.7	2.47999e+07	1.95916e+07	1.64826e+07	2.89112e+07	2.57631e+07	2.32601e+07	High	High	High	High	High	High
High	Master Protein	Q13177	Serine/threonine-protein kinase PAK 2 OS=Homo sapiens OX=9606 GN=PAK2 PE=1 SV=3	0	25.426	21	7	17	7	1	524	58	5.96	46.3	7	0	0.642	0.931797	7.05	117.4	82.6	5.3	9.81	8.47264e+06	6.23867e+06	5.87969e+06	8.78749e+06	6.51216e+06	5.54529e+06	High	High	High	High	High	High
High	Master Protein	Q7Z2W4	Zinc finger CCCH-type antiviral protein 1 OS=Homo sapiens OX=9606 GN=ZC3HAV1 PE=1 SV=3	0	25.327	8	5	10	5	1	902	101.4	8.4	29.49	5	0	0.924	0.9709	12.16	100.3	99.7	7.36	2.69	3.16076e+06	2877597	2.29484e+06	4.54137e+06	3.60209e+06	3.6002e+06	High	High	High	High	High	High
High	Master Protein	O00303	Eukaryotic translation initiation factor 3 subunit F OS=Homo sapiens OX=9606 GN=EIF3F PE=1 SV=1	0	25.315	23	6	15	6	1	357	37.5	5.45	38.81	6	0	0.889	0.987691	17.62	110.2	89.8	10.74	15.35	8.71453e+06	6.2674e+06	5.25773e+06	1.14215e+07	7.03153e+06	6.95775e+06	High	High	High	High	High	High
High	Master Protein	P49589	Cysteine--tRNA ligase, cytoplasmic OS=Homo sapiens OX=9606 GN=CARS PE=1 SV=3	0	25.233	11	7	14	7	1	748	85.4	6.76	31.3	7	0	0.948	0.970664	21.01	106.6	93.4	17.56	12.69	6.10856e+06	3.58829e+06	3.57185e+06	5.31988e+06	4.92174e+06	5.27518e+06	High	High	High	High	High	High
High	Master Protein	Q9NV96	Cell cycle control protein 50A OS=Homo sapiens OX=9606 GN=TMEM30A PE=1 SV=1	0	25.122	9	4	23	4	1	361	40.7	8.59	61.88	4	0	0.865	0.995439	9.6	108	92	5.75	6.71	1.54891e+07	1.17655e+07	1.0314e+07	1.97367e+07	1.44174e+07	1.34273e+07	High	High	High	High	High	High
High	Master Protein	Q8TAA9	Vang-like protein 1 OS=Homo sapiens OX=9606 GN=VANGL1 PE=1 SV=1	0	25.072	12	5	13	5	1	524	59.9	8.81	37.06	5	0	0.04	1.69488e-06	0.03	198.8	1.2	1.92	16.93	6.96422e+06	5.89753e+06	5.33151e+06	72191.4		43617.8	High	High	High	Peak Found	Not Found	Peak Found
High	Master Protein	O76003	Glutaredoxin-3 OS=Homo sapiens OX=9606 GN=GLRX3 PE=1 SV=2	0	24.986	25	7	19	7	1	335	37.4	5.39	36.74	7	0	0.647	0.931192	6.16	121.8	78.2	7.48	4.36	10108590	8821470	6940330	9.86473e+06	7.61958e+06	6.95127e+06	High	High	High	High	High	High
High	Master Protein	Q9NRR3	CDC42 small effector protein 2 OS=Homo sapiens OX=9606 GN=CDC42SE2 PE=1 SV=1	0	24.934	67	2	10	2	1	84	9.2	8.35	37.61	2	0	0.677	0.942409	6.69	124.2	75.8	9.21	8.9	5.78199e+06	3.94565e+06	4.16133e+06	5.66235e+06	3.91296e+06	3.7871e+06	High	High	High	High	High	High
High	Master Protein	P29350	Tyrosine-protein phosphatase non-receptor type 6 OS=Homo sapiens OX=9606 GN=PTPN6 PE=1 SV=1	0	24.909	11	6	13	6	1	595	67.5	7.78	36.25	6	0	1.446	0.795506	50.89	56.3	143.7	13.53	3.22	2.35965e+06	1.47224e+06	1.65164e+06	8.24809e+06	6.30196e+06	6.28756e+06	High	High	High	High	High	High
High	Master Protein	Q15651	High mobility group nucleosome-binding domain-containing protein 3 OS=Homo sapiens OX=9606 GN=HMGN3 PE=1 SV=2	0	24.831	15	1	11	1	1	99	10.7	9.66	30.89	1	0	0.912	0.959793	34.63	104.6	95.4	43.61	17.78	989380	494219	309767	992304	648501	539442	High	High	High	High	High	High
High	Master Protein	Q08945	FACT complex subunit SSRP1 OS=Homo sapiens OX=9606 GN=SSRP1 PE=1 SV=1	0	24.825	5	4	12	4	1	709	81	6.87	41.64	4	0	0.966	0.970664	50.91	83.8	116.2	11.64	12.9	5.6704e+06	4.09071e+06	3.35126e+06	1.13185e+07	8.15096e+06	6.70912e+06	High	High	High	High	High	High
High	Master Protein	P63151	Serine/threonine-protein phosphatase 2A 55 kDa regulatory subunit B alpha isoform OS=Homo sapiens OX=9606 GN=PPP2R2A PE=1 SV=1	0	24.824	13	5	8	5	1	447	51.7	6.2	27.67	5	0	0.772	0.982493	17.1	125	75	19.74	32.24	5.51078e+06	3.09169e+06	4043326	2.66431e+06	4.23855e+06	3.61394e+06	High	High	High	High	Peak Found	Peak Found
High	Master Protein	P41227	N-alpha-acetyltransferase 10 OS=Homo sapiens OX=9606 GN=NAA10 PE=1 SV=1	0	24.758	25	5	10	5	1	235	26.4	5.64	26.38	5	0	0.497	0.839422	4.35	134.2	65.8	0.92	7.55	9.95842e+06	8.0125e+06	7.29723e+06	6.37319e+06	6.01455e+06	5.35325e+06	High	High	High	Peak Found	High	High
High	Master Protein	Q10567	AP-1 complex subunit beta-1 OS=Homo sapiens OX=9606 GN=AP1B1 PE=1 SV=2	0	24.749	9	8	25	3	1	949	104.6	5.06	58.49	8	0	0.825	0.999506	19.84	114.8	85.2	7.62	14.28	3.86039e+06	3.66829e+06	3.12913e+06	5421901	3.65606e+06	3.1658e+06	High	High	High	High	High	High
High	Master Protein	Q15366	Poly(rC)-binding protein 2 OS=Homo sapiens OX=9606 GN=PCBP2 PE=1 SV=1	0	24.705	11	3	18	1	1	365	38.6	6.79	56.46	3	0	1.02	0.941464	17.24	103.1	96.9	11.31	13.28	3912087	2.54155e+06	2.62919e+06	5850454	3.88921e+06	3531595	High	High	High	Peak Found	High	High
High	Master Protein	Q96IU4	Protein ABHD14B OS=Homo sapiens OX=9606 GN=ABHD14B PE=1 SV=1	0	24.657	29	5	14	5	1	210	22.3	6.4	39.05	5	0	1.525	0.796287	21.91	61	139	9.64	1.04	4.00191e+06	2.69283e+06	2.79992e+06	1.24344e+07	1.00434e+07	9.36899e+06	High	High	High	High	High	High
High	Master Protein	O75436	Vacuolar protein sorting-associated protein 26A OS=Homo sapiens OX=9606 GN=VPS26A PE=1 SV=2	0	24.617	18	4	17	4	1	327	38.1	6.57	57.35	4	0	0.784	0.982493	10.16	114	86	5.08	5.8	6.26126e+06	4.80422e+06	4.22333e+06	6.02633e+06	5212856	5.20215e+06	High	High	High	High	High	High
High	Master Protein	P38606	V-type proton ATPase catalytic subunit A OS=Homo sapiens OX=9606 GN=ATP6V1A PE=1 SV=2	0	24.575	8	4	10	4	1	617	68.3	5.52	30.78	4	0	0.662	0.942409	5.7	127.9	72.1	12.25	15.89	3.36386e+06	3.41113e+06	3.13697e+06	4.05978e+06	2.76614e+06	2.27529e+06	High	High	High	High	High	Peak Found
High	Master Protein	P68431	Histone H3.1 OS=Homo sapiens OX=9606 GN=HIST1H3A PE=1 SV=2	0	24.543	25	6	224	6	1	136	15.4	11.12	464.96	6	0	2.322	0.468539	38.24	66.4	133.6	2.96	2.62	3.9377e+09	3.06232e+09	2.78316e+09	1.05435e+10	9.00098e+09	8.40379e+09	High	High	High	High	High	High
High	Master Protein	O43865	S-adenosylhomocysteine hydrolase-like protein 1 OS=Homo sapiens OX=9606 GN=AHCYL1 PE=1 SV=2	0	24.527	11	7	23	5	1	530	58.9	6.89	59.54	7	0	0.549	0.891763	3.85	127.3	72.7	7.66	0.34	1.87744e+07	1.49009e+07	15696720	1.55139e+07	1.25199e+07	1.19375e+07	High	High	High	High	High	High
High	Master Protein	Q15691	Microtubule-associated protein RP/EB family member 1 OS=Homo sapiens OX=9606 GN=MAPRE1 PE=1 SV=3	0	24.498	20	4	13	4	1	268	30	5.14	31.31	4	0	1.724	0.629916	25.97	76	124	8.27	4.02	3.28569e+06	2.91355e+06	2.25731e+06	7.7549e+06	6.58285e+06	5.75748e+06	High	High	High	High	High	High
High	Master Protein	Q15043	Zinc transporter ZIP14 OS=Homo sapiens OX=9606 GN=SLC39A14 PE=1 SV=3	0	24.455	5	2	15	2	1	492	54.2	5.33	54.35	2	0	0.658	0.936721	4.87	121	79	8.84	3.78	33460804	2.53092e+07	2.08928e+07	30514679	2.37474e+07	2.17486e+07	High	High	High	High	High	High
High	Master Protein	O95782	AP-2 complex subunit alpha-1 OS=Homo sapiens OX=9606 GN=AP2A1 PE=1 SV=3	0	24.454	8	7	23	7	1	977	107.5	7.03	53.94	7	0	0.662	0.936856	16.11	115.2	84.8	1.13	5.85	6.87976e+06	5.69817e+06	5.24424e+06	7.70746e+06	5569537	5.71517e+06	High	High	High	High	High	High
High	Master Protein	P61018	Ras-related protein Rab-4B OS=Homo sapiens OX=9606 GN=RAB4B PE=1 SV=1	0	24.27	25	4	16	2	1	213	23.6	6.06	45.38	4	1	0.598	0.919189	4.87	125.3	74.7	1	7.76	4.81388e+07	40048302	3.63468e+07	4.59381e+07	3.19605e+07	3.22662e+07	High	High	High	Peak Found	Peak Found	Peak Found
High	Master Protein	Q92747	Actin-related protein 2/3 complex subunit 1A OS=Homo sapiens OX=9606 GN=ARPC1A PE=2 SV=2	0	24.207	14	4	10	4	1	370	41.5	8.18	30.82	4	0	2.284	0.357687	23.19	53.3	146.7	24.27	28.87	1.64878e+06	1.77063e+06	1.00267e+06	10325130	5153213	5041375	Peak Found	Peak Found	Peak Found	High	High	High
High	Master Protein	Q93096	Protein tyrosine phosphatase type IVA 1 OS=Homo sapiens OX=9606 GN=PTP4A1 PE=1 SV=2	0	24.197	18	3	9	3	1	173	19.8	8.97	24.18	3	0	0.767	0.976299	8.47	113	87	2.82	6.04	9.39195e+06	7.45311e+06	6.61833e+06	1.01747e+07	8.43453e+06	7.12023e+06	High	High	High	High	High	High
High	Master Protein	O00214	Galectin-8 OS=Homo sapiens OX=9606 GN=LGALS8 PE=1 SV=4	0	24.191	13	4	15	4	1	317	35.8	8.25	34.25	4	0	0.326	0.499214	5.57	141.2	58.8	28.74	15.05	4.23557e+06	2.44456e+06	1.80868e+06	2.20581e+06	1.34326e+06	1.38746e+06	High	High	High	High	High	High
High	Master Protein	P07910	Heterogeneous nuclear ribonucleoproteins C1/C2 OS=Homo sapiens OX=9606 GN=HNRNPC PE=1 SV=4	0	24.182	8	3	19	3	1	306	33.7	5.08	58.15	3	0	0.667	0.941464	21.14	120.2	79.8	5.45	11.74	16115219	1.19437e+07	1.09799e+07	1.67087e+07	1.14623e+07	1.03104e+07	High	High	High	High	High	High
High	Master Protein	Q08380	Galectin-3-binding protein OS=Homo sapiens OX=9606 GN=LGALS3BP PE=1 SV=1	0	24.14	11	6	18	6	1	585	65.3	5.27	47.48	6	0	21.939	3.775e-06	19.13	2.7	197.3		3.14	150866			1.5356e+07	1.32554e+07	1.22881e+07	Peak Found	Not Found	Not Found	High	High	High
High	Master Protein	P49720	Proteasome subunit beta type-3 OS=Homo sapiens OX=9606 GN=PSMB3 PE=1 SV=2	0	24.139	27	4	24	4	1	205	22.9	6.55	81.96	4	0	0.917	0.982493	13.69	103.7	96.3	1.61	0.68	1.46393e+07	1.21636e+07	1.12724e+07	2.00552e+07	1.62311e+07	1.52175e+07	High	High	High	High	High	High
High	Master Protein	P62495	Eukaryotic peptide chain release factor subunit 1 OS=Homo sapiens OX=9606 GN=ETF1 PE=1 SV=3	0	24.112	13	5	18	5	1	437	49	5.71	49.83	5	0	0.56	0.898953	3.89	143.7	56.3	2.25	10.83	1.30954e+07	1.0904e+07	9.52904e+06	8.70177e+06	6.01458e+06	5.47675e+06	High	High	High	High	High	High
High	Master Protein	Q99747	Gamma-soluble NSF attachment protein OS=Homo sapiens OX=9606 GN=NAPG PE=1 SV=1	0	24.082	14	3	9	3	1	312	34.7	5.41	28.54	3	0	1.339	0.82238	18.96	81.6	118.4	3.02	10.61	2.04997e+06	1.77505e+06	1.56556e+06	5123834	3.40558e+06	3.38598e+06	Peak Found	High	High	High	High	High
High	Master Protein	Q15283	Ras GTPase-activating protein 2 OS=Homo sapiens OX=9606 GN=RASA2 PE=1 SV=3	0	24.066	8	6	12	6	1	850	96.6	7.2	30	6	0	3.257	0.128963	11.06	44.5	155.5	20.07	13.43	2.54596e+06	1.57694e+06	1.30488e+06	12022524	7.9206e+06	7.27156e+06	High	Peak Found	High	High	High	High
High	Master Protein	P62993	Growth factor receptor-bound protein 2 OS=Homo sapiens OX=9606 GN=GRB2 PE=1 SV=1	0	24.059	21	5	22	5	1	217	25.2	6.32	61.37	5	0	1.143	0.930581	11.85	92.9	107.1	1.13	4.63	1.9993e+07	1.66012e+07	1.48625e+07	35820314	2.70527e+07	2.52767e+07	High	High	High	High	High	High
High	Master Protein	P50591	Tumor necrosis factor ligand superfamily member 10 OS=Homo sapiens OX=9606 GN=TNFSF10 PE=1 SV=1	0	24.035	22	6	14	6	1	281	32.5	7.42	40.83	6	0	1.351	0.876741	29.92	86.7	113.3	5.48	5.96	5.70802e+06	4.27347e+06	3.85107e+06	9.02813e+06	8.03302e+06	7.7751e+06	High	High	High	High	High	High
High	Master Protein	Q5JSL3	Dedicator of cytokinesis protein 11 OS=Homo sapiens OX=9606 GN=DOCK11 PE=1 SV=2	0	24.009	3	7	13	6	1	2073	237.5	7.74	28.46	7	0	100	1.19206e-16			200		35.79				844868	1.30187e+06	744358	Peak Found	Peak Found	Peak Found	High	High	High
High	Master Protein	P49736	DNA replication licensing factor MCM2 OS=Homo sapiens OX=9606 GN=MCM2 PE=1 SV=4	0	23.91	3	3	19	3	1	904	101.8	5.52	27.07	3	0	0.644	0.942409	14.02	126.7	73.3	2.8	11.23	1.42249e+06	1.21253e+06	1.05291e+06	1.06894e+06	1.08516e+06	914525	High	High	High	High	High	High
High	Master Protein	P30085	UMP-CMP kinase OS=Homo sapiens OX=9606 GN=CMPK1 PE=1 SV=3	0	23.908	31	5	24	5	1	196	22.2	5.57	55.83	5	0	0.643	0.930581	5.99	121.4	78.6	3.52	6.42	9.46328e+06	8.24614e+06	7.46012e+06	9.36459e+06	6.91208e+06	7.4214e+06	High	High	High	High	High	High
High	Master Protein	P36405	ADP-ribosylation factor-like protein 3 OS=Homo sapiens OX=9606 GN=ARL3 PE=1 SV=2	0	23.82	29	3	15	3	1	182	20.4	7.24	58.47	3	0	1.239	0.908358	15.14	88.9	111.1	2.49	5.15	5878446	4.98929e+06	4.59013e+06	11282610	8288289	8.48706e+06	High	High	High	High	High	High
High	Master Protein	O00231	26S proteasome non-ATPase regulatory subunit 11 OS=Homo sapiens OX=9606 GN=PSMD11 PE=1 SV=3	0	23.766	14	5	17	5	1	422	47.4	6.48	53.16	5	0	0.754	0.972865	9.03	126.7	73.3	3.82	5.7	5.39197e+06	4.61879e+06	4.33697e+06	4.92895e+06	3.84511e+06	3.38283e+06	High	High	High	High	High	High
High	Master Protein	Q15393	Splicing factor 3B subunit 3 OS=Homo sapiens OX=9606 GN=SF3B3 PE=1 SV=4	0	23.665	5	5	9	5	1	1217	135.5	5.26	19.74	5	0	0.682	0.951477	14.36	113.2	86.8	1.15	3.18	3.87437e+06	3.13842e+06	2.9339e+06	4.29231e+06	3.56969e+06	3.17433e+06	High	High	High	High	Peak Found	Peak Found
High	Master Protein	P61956	Small ubiquitin-related modifier 2 OS=Homo sapiens OX=9606 GN=SUMO2 PE=1 SV=3	0	23.534	27	2	12	1	1	95	10.9	5.5	38.07	2	0	0.613	0.931192	5.37	124	76	12.39	3.1	1.88224e+06	1.3873e+06	1.09324e+06	1.46256e+06	1.22299e+06	1.19588e+06	Peak Found	High	Peak Found	High	High	High
High	Master Protein	P22694	cAMP-dependent protein kinase catalytic subunit beta OS=Homo sapiens OX=9606 GN=PRKACB PE=1 SV=2	0	23.478	13	4	15	1	1	351	40.6	8.78	30.62	4	0														High	Not Found	High	Not Found	Not Found	Not Found
High	Master Protein	O43390	Heterogeneous nuclear ribonucleoprotein R OS=Homo sapiens OX=9606 GN=HNRNPR PE=1 SV=1	0	23.384	9	5	14	3	1	633	70.9	8.13	35.44	5	0	1.544	0.688509	49.29	52.7	147.3	47.82	4.4	1.35491e+06	373356	905406	4.90789e+06	4.29453e+06	3.77581e+06	Peak Found	Peak Found	Peak Found	High	High	High
High	Master Protein	P17612	cAMP-dependent protein kinase catalytic subunit alpha OS=Homo sapiens OX=9606 GN=PRKACA PE=1 SV=2	0	23.379	15	5	15	2	1	351	40.6	8.79	25.88	5	3	0.411	0.629813	3.04	142.7	57.3	5.17	1.13	7.91161e+06	6.04108e+06	5.33179e+06	4.29877e+06	3.43921e+06	3.33257e+06	Peak Found	High	Peak Found	Peak Found	Peak Found	Peak Found
High	Master Protein	Q5D862	Filaggrin-2 OS=Homo sapiens OX=9606 GN=FLG2 PE=1 SV=1	0	23.293	3	4	10	4	1	2391	247.9	8.31	28.83	4	0	0.225	0.193912	0.79	168.7	31.3	6.31	4.64	2.45686e+06	2.14051e+06	2.07853e+06	742757	549649	540492	High	High	High	Peak Found	Peak Found	Peak Found
High	Master Protein	P11717	Cation-independent mannose-6-phosphate receptor OS=Homo sapiens OX=9606 GN=IGF2R PE=1 SV=3	0	23.253	2	5	15	5	1	2491	274.2	5.94	39.07	5	0	0.811	0.985907	13.53	115.9	84.1	10.04	34.86	6.35152e+06	4.34307e+06	4.02783e+06	9.6092e+06	4.59381e+06	4.07229e+06	High	High	High	High	High	High
High	Master Protein	P61020	Ras-related protein Rab-5B OS=Homo sapiens OX=9606 GN=RAB5B PE=1 SV=1	0	23.093	21	4	17	1	1	215	23.7	8.13	50.87	4	0	0.612	0.930581	3.58	124.1	75.9	0.6	7.33	3070055	2.52341e+06	2.31628e+06	2.96294e+06	2220150	1967586	High	High	High	High	Peak Found	High
High	Master Protein	Q9NR30	Nucleolar RNA helicase 2 OS=Homo sapiens OX=9606 GN=DDX21 PE=1 SV=5	0	22.993	8	5	8	5	1	783	87.3	9.28	23.9	5	0	1.654	0.608149	72.15	82.9	117.1	14.5	15.3	1.26666e+06	1.37906e+06	1.07868e+06	2.39067e+06	2.39882e+06	2.50067e+06	High	Peak Found	High	High	High	High
High	Master Protein	P84103	Serine/arginine-rich splicing factor 3 OS=Homo sapiens OX=9606 GN=SRSF3 PE=1 SV=1	0	22.916	19	3	15	2	1	164	19.3	11.65	45.78	3	1	1.033	0.943706	50.47	96	104	5.94	17.49	4.81499e+06	4310416	4.02014e+06	6.87656e+06	6.71827e+06	7.519e+06	High	High	High	High	High	High
High	Master Protein	P61163	Alpha-centractin OS=Homo sapiens OX=9606 GN=ACTR1A PE=1 SV=1	0	22.902	13	3	10	2	1	376	42.6	6.64	37.69	3	1	0.943	0.9709	35.86	102	98	5.11	7.1	4.76832e+06	4.30618e+06	3.78927e+06	6478585	6.05752e+06	5.42672e+06	High	High	High	High	High	Peak Found
High	Master Protein	Q9NR31	GTP-binding protein SAR1a OS=Homo sapiens OX=9606 GN=SAR1A PE=1 SV=1	0	22.86	17	4	13	4	1	198	22.4	6.68	34.29	4	0	0.356	0.57058	1.12	153.2	46.8	3.49	3.78	1.3741e+07	1.11592e+07	9.61946e+06	6.33889e+06	4.77448e+06	4.64418e+06	High	High	High	High	High	High
High	Master Protein	P10144	Granzyme B OS=Homo sapiens OX=9606 GN=GZMB PE=1 SV=2	0	22.826	17	4	10	4	1	247	27.7	9.57	26.51	4	0	29.409	3.06848e-07	21.21	3	197	17.3	4.74	440529	509958	399483	5.39002e+07	40912689	3.78344e+07	Peak Found	Peak Found	Peak Found	High	High	High
High	Master Protein	P32929	Cystathionine gamma-lyase OS=Homo sapiens OX=9606 GN=CTH PE=1 SV=3	0	22.822	16	5	12	5	1	405	44.5	6.7	32.36	5	0	0.287	0.401488	2.11	160.8	39.2	1.01	3.87	1.43907e+07	1.17746e+07	1.05614e+07	5.07878e+06	4.03298e+06	4.1167e+06	High	High	High	High	Peak Found	High
High	Master Protein	P27816	Microtubule-associated protein 4 OS=Homo sapiens OX=9606 GN=MAP4 PE=1 SV=3	0	22.75	5	4	18	4	1	1152	120.9	5.43	50.52	4	0	0.644	0.942409	7.42	161.8	38.2	44.66	1.32	1.30889e+06	2.77384e+06	2.53318e+06	1.15896e+06	922117	896085	High	High	High	High	High	High
High	Master Protein	A8MWY0	UPF0577 protein KIAA1324-like OS=Homo sapiens OX=9606 GN=KIAA1324L PE=1 SV=2	0	22.723	7	6	10	6	1	1029	113.8	6.07	26.57	6	0	0.25	0.229626	0.84	188.2	11.8	2.53	37.74	8.40675e+06	6.9931e+06	6.5897e+06	421909	773531	597180	High	High	High	Peak Found	Peak Found	Peak Found
High	Master Protein	Q13838	Spliceosome RNA helicase DDX39B OS=Homo sapiens OX=9606 GN=DDX39B PE=1 SV=1	0	22.715	14	5	12	5	1	428	49	5.67	29.87	5	0	1.065	0.942409	10.74	95.2	104.8	5.29	3.88	9.21662e+06	7.08719e+06	6.18585e+06	1.38339e+07	1.06829e+07	1.09316e+07	High	Peak Found	Peak Found	High	High	High
High	Master Protein	P00441	Superoxide dismutase [Cu-Zn] OS=Homo sapiens OX=9606 GN=SOD1 PE=1 SV=2	0	22.646	17	2	17	2	1	154	15.9	6.13	56.67	2	0	0.776	0.978291	8.89	116.5	83.5	3.89	5.13	3.23588e+07	2.78835e+07	2.36642e+07	3.63752e+07	2.71796e+07	2.54893e+07	High	High	High	High	High	High
High	Master Protein	P63241	Eukaryotic translation initiation factor 5A-1 OS=Homo sapiens OX=9606 GN=EIF5A PE=1 SV=2	0	22.631	19	2	16	2	1	154	16.8	5.24	64.22	2	0	0.772	0.976511	8.7	112.6	87.4	8.9	17.13	16851810	1.18553e+07	1.28091e+07	20775681	1.19353e+07	1.45477e+07	High	High	High	High	High	High
High	Master Protein	P07954	Fumarate hydratase, mitochondrial OS=Homo sapiens OX=9606 GN=FH PE=1 SV=3	0	22.577	5	2	20	2	1	510	54.6	8.76	42.94	2	0	0.9	0.969935	20.85	101.4	98.6	6.12	8.07	2.46766e+06	1.87326e+06	1.6301e+06	3.43391e+06	2.6218e+06	2.24562e+06	High	High	High	High	High	High
High	Master Protein	Q9HAV0	Guanine nucleotide-binding protein subunit beta-4 OS=Homo sapiens OX=9606 GN=GNB4 PE=1 SV=3	0	22.51	11	4	25	2	1	340	37.5	6	63.34	4	0	0.01	1.19206e-16		200		2.83		5.87848e+06	4.55531e+06	4.18732e+06				High	High	High	Not Found	Not Found	Not Found
High	Master Protein	O43488	Aflatoxin B1 aldehyde reductase member 2 OS=Homo sapiens OX=9606 GN=AKR7A2 PE=1 SV=3	0	22.472	15	4	20	4	1	359	39.6	7.17	59.65	4	0	1.35	0.8457	30	93.5	106.5	14.19	8.32	3.517e+06	2.40647e+06	2.93056e+06	5.07368e+06	4.82588e+06	4.44902e+06	High	High	High	High	High	High
High	Master Protein	O95977	Sphingosine 1-phosphate receptor 4 OS=Homo sapiens OX=9606 GN=S1PR4 PE=1 SV=1	0	22.411	14	4	13	4	1	384	41.6	9.96	36.87	4	0	1.686	0.668532	33.14	57.2	142.8	53.55	11.96	4.27735e+06	2.24956e+06	970153	1.07807e+07	6.87972e+06	7.65514e+06	High	High	High	High	High	High
High	Master Protein	P14678	Small nuclear ribonucleoprotein-associated proteins B and B' OS=Homo sapiens OX=9606 GN=SNRPB PE=1 SV=2	0	22.321	16	5	27	5	1	240	24.6	11.19	52.83	5	0	1.76	0.688509	23.76	74	126	2.45	7.29	1.43747e+07	1.12206e+07	1.06922e+07	3.99485e+07	28624451	2.71288e+07	High	High	High	High	High	High
High	Master Protein	P14550	Alcohol dehydrogenase [NADP(+)] OS=Homo sapiens OX=9606 GN=AKR1A1 PE=1 SV=3	0	22.306	15	5	14	4	1	325	36.6	6.79	32.7	5	1	0.821	0.992762	27.21	93	107	7.04	8.1	6.66817e+06	4.91084e+06	4.35561e+06	1.10999e+07	8.12055e+06	7.28586e+06	High	High	High	High	High	High
High	Master Protein	P52888	Thimet oligopeptidase OS=Homo sapiens OX=9606 GN=THOP1 PE=1 SV=2	0	22.251	8	4	10	4	1	689	78.8	6.05	29.75	4	0	0.434	0.756804	5.81	154.2	45.8	8.16	36.38	1.8681e+06	1.7231e+06	1.63262e+06	464901	816864	696682	High	High	High	Peak Found	High	High
High	Master Protein	P62995	Transformer-2 protein homolog beta OS=Homo sapiens OX=9606 GN=TRA2B PE=1 SV=1	0	22.118	13	3	15	3	1	288	33.6	11.25	47.42	3	0	1.001	0.957772	27.42	104.7	95.3	7.89	5.75	6.71958e+06	6.22742e+06	5.8165e+06	1.00454e+07	7.60168e+06	8079116	High	High	High	High	High	High
High	Master Protein	Q15369	Elongin-C OS=Homo sapiens OX=9606 GN=ELOC PE=1 SV=1	0	22.107	46	4	12	4	1	112	12.5	4.78	35.21	4	0	0.686	0.942641	3.59	118.6	81.4	2.51	1.44	6.53413e+06	5.2562e+06	5.04416e+06	6.49729e+06	5.25894e+06	4.86466e+06	High	High	High	High	High	High
High	Master Protein	P05387	60S acidic ribosomal protein P2 OS=Homo sapiens OX=9606 GN=RPLP2 PE=1 SV=1	0	22.021	70	4	11	4	1	115	11.7	4.54	40.45	4	0	0.372	0.557866	4.47	148.9	51.1	6.27	12.2	8.93787e+06	6.58481e+06	5.96182e+06	3.2674e+06	3.24598e+06	3.16944e+06	High	High	High	Peak Found	High	High
High	Master Protein	Q14166	Tubulin--tyrosine ligase-like protein 12 OS=Homo sapiens OX=9606 GN=TTLL12 PE=1 SV=2	0	21.869	9	3	10	3	1	644	74.4	5.53	40.8	3	0	0.415	0.705946	2.47	166.1	33.9	2.19	15.59	4.24033e+06	3.57634e+06	3.13888e+06	1251183	1.21238e+06	844201	High	High	High	High	High	High
High	Master Protein	P27701	CD82 antigen OS=Homo sapiens OX=9606 GN=CD82 PE=1 SV=1	0	21.742	5	2	16	2	1	267	29.6	5.24	58.44	2	0	1.402	0.865991	16.47	78.1	121.9	5.7	13.95	1.17449e+07	8.5466e+06	8.29142e+06	28088429	1.71892e+07	1.93054e+07	High	High	High	High	High	High
High	Master Protein	O95433	Activator of 90 kDa heat shock protein ATPase homolog 1 OS=Homo sapiens OX=9606 GN=AHSA1 PE=1 SV=1	0	21.726	13	3	4	3	1	338	38.3	5.53	12.75	3	0	1.071	0.924503	9.24	79.8	120.2	23.13	9.41	3.95909e+06	2140357	2.09229e+06	5427020	4955202	5.03634e+06	High	Peak Found	Peak Found	High	Peak Found	High
High	Master Protein	P60981	Destrin OS=Homo sapiens OX=9606 GN=DSTN PE=1 SV=3	0	21.695	22	3	17	3	1	165	18.5	7.85	48.53	3	0	12.913	0.000199183	126.76	16	184	4.71	5.26	4.44335e+06	3.97796e+06	3.43776e+06	7.07098e+07	6.21945e+07	6.01e+07	Peak Found	Peak Found	Peak Found	High	High	High
High	Master Protein	Q12792	Twinfilin-1 OS=Homo sapiens OX=9606 GN=TWF1 PE=1 SV=3	0	21.63	11	4	12	3	1	350	40.3	6.96	28.3	4	0	6.68	0.00275598	15.17	9.4	190.6	6.7	35.25	113864	96037.4	77015.3	3.77206e+06	1.44663e+06	2.55538e+06	Peak Found	Peak Found	Peak Found	High	High	High
High	Master Protein	Q14088	Ras-related protein Rab-33A OS=Homo sapiens OX=9606 GN=RAB33A PE=1 SV=2	0	21.498	19	4	14	4	1	237	26.6	7.88	31.25	4	0	0.724	0.960385	8.9	112.4	87.6	3.18	1.74	4.72164e+06	4060858	3.50977e+06	5.44505e+06	4315266	4.04549e+06	High	High	High	High	High	High
High	Master Protein	P29597	Non-receptor tyrosine-protein kinase TYK2 OS=Homo sapiens OX=9606 GN=TYK2 PE=1 SV=3	0	21.481	5	5	20	4	1	1187	133.6	7.15	43.84	5	0	0.798	0.995439	17.31	64.3	135.7	3.09	12.99	1.75658e+06	1.39904e+06	1.35959e+06	6.5898e+06	4.34733e+06	4.03351e+06	High	High	High	High	High	High
High	Master Protein	P15121	Aldose reductase OS=Homo sapiens OX=9606 GN=AKR1B1 PE=1 SV=3	0	21.427	15	4	14	3	1	316	35.8	6.98	46.45	4	0	1.493	0.823882	10.36	81.1	118.9	2.09	6.09	5.76984e+06	4870681	4.46928e+06	1.31419e+07	1.02711e+07	8955136	High	High	High	High	High	High
High	Master Protein	Q86X55	Histone-arginine methyltransferase CARM1 OS=Homo sapiens OX=9606 GN=CARM1 PE=1 SV=3	0	21.346	3	2	10	2	1	608	65.8	6.73	19.03	2	0	0.01	1.19206e-16		200		36.73		5.31975e+06	2.39488e+06	2.19949e+06				High	High	High	Not Found	Not Found	Not Found
High	Master Protein	Q8TEA8	D-aminoacyl-tRNA deacylase 1 OS=Homo sapiens OX=9606 GN=DTD1 PE=1 SV=2	0	21.286	21	3	10	3	1	209	23.4	8.24	35.31	3	0	1.254	0.857059	35.83	105.7	94.3	8.29	30.8	2.17541e+06	1.6957e+06	1.81671e+06	2.35828e+06	2.27594e+06	3.22897e+06	High	High	Peak Found	High	High	High
High	Master Protein	P42768	Wiskott-Aldrich syndrome protein OS=Homo sapiens OX=9606 GN=WAS PE=1 SV=4	0	21.254	15	5	17	5	1	502	52.9	6.64	41.79	5	0	1.169	0.924503	9.91	93.1	106.9	1.97	4.68	7.17888e+06	6.00461e+06	5.56504e+06	1.22136e+07	1.04737e+07	9044865	High	High	High	High	High	High
High	Master Protein	Q15437	Protein transport protein Sec23B OS=Homo sapiens OX=9606 GN=SEC23B PE=1 SV=2	0	21.244	7	4	13	4	1	767	86.4	6.89	33.53	4	0	0.98	0.942129	7.35	85	115	9.72	22.38	2.15881e+06	1.51898e+06	1.34806e+06	3.8881e+06	2.01866e+06	2.79961e+06	High	High	High	High	High	High
High	Master Protein	Q96DU3	SLAM family member 6 OS=Homo sapiens OX=9606 GN=SLAMF6 PE=1 SV=3	0	21.243	13	3	5	3	1	332	37.3	6.79	21.94	3	0	0.106	0.00332086	0.32	190.7	9.3	3.66	27.67	5.72898e+06	4.98721e+06	4.5495e+06	526371	287220		High	High	High	Peak Found	Peak Found	Not Found
High	Master Protein	Q14019	Coactosin-like protein OS=Homo sapiens OX=9606 GN=COTL1 PE=1 SV=3	0	21.203	30	6	27	6	1	142	15.9	5.67	70.88	6	0	0.758	0.972865	6.04	113.8	86.2	2.45	2.71	6.60846e+07	5.66123e+07	5.0542e+07	7.69088e+07	60194426	56067765	High	High	High	High	High	High
High	Master Protein	P62942	Peptidyl-prolyl cis-trans isomerase FKBP1A OS=Homo sapiens OX=9606 GN=FKBP1A PE=1 SV=2	0	21.099	13	1	13	1	1	108	11.9	8.16	46.61	1	0	1.071	0.942409	8.5	98.1	101.9	5.84	6.28	7546102	5.47522e+06	5.33716e+06	1.04001e+07	8.71507e+06	9011347	High	High	High	High	High	High
High	Master Protein	P54136	Arginine--tRNA ligase, cytoplasmic OS=Homo sapiens OX=9606 GN=RARS PE=1 SV=2	0	20.921	6	4	21	4	1	660	75.3	6.68	45.07	4	0	0.765	0.976299	8.63	116.1	83.9	9.69	14.95	9.30023e+06	7.14619e+06	5.71773e+06	1.1614e+07	7.43103e+06	6.87835e+06	High	High	High	High	High	High
High	Master Protein	P00492	Hypoxanthine-guanine phosphoribosyltransferase OS=Homo sapiens OX=9606 GN=HPRT1 PE=1 SV=2	0	20.919	31	6	31	6	1	218	24.6	6.68	83.56	6	0	1.139	0.930581	18.64	95	105	3.27	5.17	2.0778e+07	1.58774e+07	1.49508e+07	3.46205e+07	2.59826e+07	2.41635e+07	High	High	High	High	High	High
High	Master Protein	Q15370	Elongin-B OS=Homo sapiens OX=9606 GN=ELOB PE=1 SV=1	0	20.863	32	4	19	4	1	118	13.1	4.88	45.62	4	0	0.643	0.930581	8.34	126	74	3.03	8.38	9.39693e+06	8.01086e+06	6.91508e+06	8.8153e+06	6.47924e+06	5.74124e+06	High	High	High	High	High	High
High	Master Protein	O43795	Unconventional myosin-Ib OS=Homo sapiens OX=9606 GN=MYO1B PE=1 SV=3	0	20.832	5	4	10	4	1	1136	131.9	9.38	33.7	4	0	0.01	1.19206e-16		200		6.5		3.4394e+06	3.19163e+06	2.70876e+06				High	High	High	Not Found	Not Found	Not Found
High	Master Protein	P09960	Leukotriene A-4 hydrolase OS=Homo sapiens OX=9606 GN=LTA4H PE=1 SV=2	0	20.82	13	6	12	6	1	611	69.2	6.18	38.04	6	0	0.543	0.888527	6.06	122.8	77.2	5.87	2.52	7.13301e+06	6533288	5571814	6.7989e+06	5.4735e+06	5433713	High	High	High	High	High	High
High	Master Protein	Q92619	Rho GTPase-activating protein 45 OS=Homo sapiens OX=9606 GN=ARHGAP45 PE=1 SV=2	0	20.739	4	4	14	4	1	1136	124.5	6.1	31.22	4	0	2.539	0.261826	34.68	68.3	131.7	19.17	25.88	1.25497e+06	1.43624e+06	1.35273e+06	3.01947e+06	3.98285e+06	3.83189e+06	High	High	High	High	High	High
High	Master Protein	P41440	Folate transporter 1 OS=Homo sapiens OX=9606 GN=SLC19A1 PE=1 SV=3	0	20.694	9	2	2	2	1	591	64.8	8.95	11.1	2	0	0.263	0.321335	0.56	158.4	41.6	3.72	38.42	2.33472e+06	1.76949e+06	1.70056e+06	866550	330085	702631	Peak Found	High	Peak Found	Peak Found	High	Peak Found
High	Master Protein	P01008	Antithrombin-III OS=Homo sapiens OX=9606 GN=SERPINC1 PE=1 SV=1	0	20.672	7	4	26	4	1	464	52.6	6.71	77.43	4	0	0.772	0.976511	9.03	113.5	86.5	4.38	2.01	122870112	1.05609e+08	9.99856e+07	1.42627e+08	1.18102e+08	1.07476e+08	High	High	High	High	High	High
High	Master Protein	O43175	D-3-phosphoglycerate dehydrogenase OS=Homo sapiens OX=9606 GN=PHGDH PE=1 SV=4	0	20.557	11	5	13	5	1	533	56.6	6.71	37.95	5	0	0.01	1.19206e-16		200		5.51		1.67517e+07	1.47977e+07	1.39082e+07				High	High	High	Not Found	Not Found	Not Found
High	Master Protein	P45974	Ubiquitin carboxyl-terminal hydrolase 5 OS=Homo sapiens OX=9606 GN=USP5 PE=1 SV=2	0	20.528	10	6	14	6	1	858	95.7	5.03	33.04	6	0	0.826	0.996144	9.64	108.8	91.2	10.95	2.47	4.27599e+06	4.11725e+06	3.08401e+06	5.11116e+06	4.20724e+06	4.12128e+06	High	High	High	High	High	High
High	Master Protein	O15145	Actin-related protein 2/3 complex subunit 3 OS=Homo sapiens OX=9606 GN=ARPC3 PE=1 SV=3	0	20.493	21	3	16	3	1	178	20.5	8.59	47.1	3	0	1.074	0.942409	17.69	94.7	105.3	6.79	4	8.50047e+06	7.66586e+06	7.23434e+06	1.56805e+07	1.17399e+07	1.16051e+07	High	High	High	High	High	High
High	Master Protein	P42892	Endothelin-converting enzyme 1 OS=Homo sapiens OX=9606 GN=ECE1 PE=1 SV=2	0	20.462	6	3	9	3	1	770	87.1	5.88	34.12	3	0	1.311	0.830059	35.25	83.8	116.2	17.78	8.46	2.59065e+06	1.61266e+06	1.40759e+06	3.96413e+06	3.68317e+06	3.00381e+06	High	High	High	High	High	High
High	Master Protein	P48444	Coatomer subunit delta OS=Homo sapiens OX=9606 GN=ARCN1 PE=1 SV=1	0	20.459	5	2	15	2	1	511	57.2	6.21	51.03	2	0	1.047	0.924503	18.87	100.7	99.3	12.91	17.33	1.65422e+06	1.27744e+06	956891	2.80142e+06	1.81266e+06	1.54608e+06	High	High	High	High	High	High
High	Master Protein	P62851	40S ribosomal protein S25 OS=Homo sapiens OX=9606 GN=RPS25 PE=1 SV=1	0	20.451	24	4	27	4	1	125	13.7	10.11	75.38	4	0	1.356	0.886948	28.45	52.3	147.7	10.26	33.44	1.45845e+08	103094502	8.95537e+07	818503351	4.18629e+08	341991012	High	High	High	High	High	High
High	Master Protein	Q13867	Bleomycin hydrolase OS=Homo sapiens OX=9606 GN=BLMH PE=1 SV=1	0	20.432	7	2	5	2	1	455	52.5	6.27	15.11	2	0	0.415	0.654985	4.38	142.3	57.7	4.01	17.6	6.04258e+06	4.90791e+06	4.19142e+06	4.11443e+06	2.86097e+06	2.21344e+06	High	High	High	Peak Found	Peak Found	Peak Found
High	Master Protein	Q9HBH0	Rho-related GTP-binding protein RhoF OS=Homo sapiens OX=9606 GN=RHOF PE=1 SV=1	0	20.43	27	4	10	4	1	211	23.6	8.65	31.18	4	0	1.232	0.870223	49.99	95.7	104.3	25.39	48.57	1.1872e+06	1.57442e+06	1.43233e+06	1.33279e+06	2.45433e+06	3.08392e+06	High	High	High	Peak Found	High	High
High	Master Protein	Q9Y3U8	60S ribosomal protein L36 OS=Homo sapiens OX=9606 GN=RPL36 PE=1 SV=3	0	20.416	21	3	11	3	1	105	12.2	11.59	29.07	3	0	0.749	0.9709	8.14	116.9	83.1	37.09	49.72	2.01287e+07	9.23611e+06	8.08109e+06	2.5408e+07	9.44983e+06	8.73634e+06	High	High	High	High	Peak Found	High
High	Master Protein	Q15008	26S proteasome non-ATPase regulatory subunit 6 OS=Homo sapiens OX=9606 GN=PSMD6 PE=1 SV=1	0	20.362	12	4	13	4	1	389	45.5	5.62	39.67	4	0	0.794	0.985767	17.54	97.3	102.7	3.66	1.42	6168683	5.07595e+06	4.33488e+06	9.34527e+06	7636663	7.38111e+06	High	High	High	High	High	High
High	Master Protein	Q92688	Acidic leucine-rich nuclear phosphoprotein 32 family member B OS=Homo sapiens OX=9606 GN=ANP32B PE=1 SV=1	0	20.334	17	5	11	2	1	251	28.8	4.06	27.32	5	3	0.47	0.802583	3.72	130.3	69.7	13.72	11.85	13229478	8.73015e+06	7.72193e+06	8.28317e+06	6.78704e+06	5.1697e+06	High	High	High	Peak Found	High	Peak Found
High	Master Protein	P61604	10 kDa heat shock protein, mitochondrial OS=Homo sapiens OX=9606 GN=HSPE1 PE=1 SV=2	0	20.3	54	6	12	6	1	102	10.9	8.92	30.11	6	0	0.446	0.756804	2.82	138.3	61.7	2.44	4.26	1.18151e+07	9.87474e+06	9.25077e+06	7.80314e+06	6.01743e+06	6.20774e+06	High	High	High	Peak Found	Peak Found	Peak Found
High	Master Protein	P50570	Dynamin-2 OS=Homo sapiens OX=9606 GN=DNM2 PE=1 SV=2	0	20.278	6	5	17	5	1	870	98	7.44	43.43	5	0	1.094	0.931192	20.77	97.8	102.2	5.34	8.23	6.26913e+06	4.89684e+06	4.20081e+06	10109049	6.99448e+06	6970951	High	High	High	High	High	High
High	Master Protein	P26196	Probable ATP-dependent RNA helicase DDX6 OS=Homo sapiens OX=9606 GN=DDX6 PE=1 SV=2	0	20.264	9	4	18	4	1	483	54.4	8.66	45.23	4	0	0.803	0.985907	9.01	109.3	90.7	13.81	8.94	3.94416e+06	4.17522e+06	3.73094e+06	6.07043e+06	4.17617e+06	4.61099e+06	High	High	High	High	High	High
High	Master Protein	Q5SSJ5	Heterochromatin protein 1-binding protein 3 OS=Homo sapiens OX=9606 GN=HP1BP3 PE=1 SV=1	0	20.17	14	7	16	7	1	553	61.2	9.67	39.98	7	0	0.966	0.9709	19.77	111.1	88.9	6.73	25.81	3.83739e+07	2.9666e+07	25009479	5.95665e+07	3.41381e+07	2.82872e+07	High	High	High	High	High	High
High	Master Protein	P05204	Non-histone chromosomal protein HMG-17 OS=Homo sapiens OX=9606 GN=HMGN2 PE=1 SV=3	0	20.141	17	1	12	1	1	90	9.4	9.99	24.01	1	0	2.133	0.392111	31.35	72.2	127.8	21.57	24.82	2.25796e+06	1.52021e+06	1.0856e+06	6.9622e+06	3.86558e+06	3.47461e+06	High	High	High	High	High	High
High	Master Protein	Q92973	Transportin-1 OS=Homo sapiens OX=9606 GN=TNPO1 PE=1 SV=2	0	20.119	6	4	9	4	1	898	102.3	4.98	26.8	4	0	0.806	0.9946	19.01	117.6	82.4	8.08	5.71	1.2741e+06	1.11495e+06	1.11545e+06	1.49577e+06	1.12235e+06	1.02989e+06	High	High	High	High	Peak Found	High
High	Master Protein	P35268	60S ribosomal protein L22 OS=Homo sapiens OX=9606 GN=RPL22 PE=1 SV=2	0	20.068	32	4	13	4	1	128	14.8	9.19	43.51	4	0	0.814	0.985907	11.49	107.7	92.3	3.4	5.98	4.2882e+07	3.4829e+07	3.38167e+07	4.78432e+07	4.31115e+07	4.0871e+07	High	High	High	High	High	High
High	Master Protein	P31350	Ribonucleoside-diphosphate reductase subunit M2 OS=Homo sapiens OX=9606 GN=RRM2 PE=1 SV=1	0	19.995	16	5	9	5	1	389	44.8	5.38	23.33	5	0	0.939	0.970664	7.57	95.9	104.1	15.1	1.83	4073226	2.54455e+06	3.08652e+06	6.19871e+06	5.19688e+06	4.91184e+06	Peak Found	High	High	High	High	High
High	Master Protein	O95297	Myelin protein zero-like protein 1 OS=Homo sapiens OX=9606 GN=MPZL1 PE=1 SV=1	0	19.916	9	3	17	3	1	269	29.1	8.72	47.63	3	0	0.969	0.9709	36.7	93.6	106.4	4.91	3.26	2.65047e+07	19951955	18112334	4.03835e+07	3.26397e+07	29268138	High	High	High	High	High	High
High	Master Protein	Q99829	Copine-1 OS=Homo sapiens OX=9606 GN=CPNE1 PE=1 SV=1	0	19.889	11	5	13	5	1	537	59	5.83	40.25	5	0	0.626	0.924503	4.71	123.1	76.9	9.93	12.09	1.49413e+07	9.98623e+06	1.01136e+07	1.47899e+07	9.94713e+06	9.15518e+06	High	High	High	High	High	High
High	Master Protein	Q13155	Aminoacyl tRNA synthase complex-interacting multifunctional protein 2 OS=Homo sapiens OX=9606 GN=AIMP2 PE=1 SV=2	0	19.885	4	1	18	1	1	320	35.3	8.22	28.11	1	0	0.518	0.888388	4.09	131.7	68.3	9.47	15.82	2.31375e+06	1.56076e+06	1573299	1.39498e+06	1.54403e+06	1.21511e+06	High	High	High	High	High	High
High	Master Protein	P13667	Protein disulfide-isomerase A4 OS=Homo sapiens OX=9606 GN=PDIA4 PE=1 SV=2	0	19.815	8	4	12	4	1	645	72.9	5.07	21.46	4	0	0.551	0.891763	4.35	137.6	62.4	7.9	22.6	4.21847e+06	4.00305e+06	3.56243e+06	3.14926e+06	2.54342e+06	1.57874e+06	High	High	High	Peak Found	High	Peak Found
High	Master Protein	Q92982	Ninjurin-1 OS=Homo sapiens OX=9606 GN=NINJ1 PE=1 SV=2	0	19.721	8	1	5	1	1	152	16.3	6.28	22.26	1	0	0.115	0.00887043	0.21	180.3	19.7	16.07	15.64	2.8321e+06	2.06458e+06	1.52526e+06	446911		275078	High	High	High	Peak Found	Not Found	Peak Found
High	Master Protein	Q8NB49	Phospholipid-transporting ATPase IG OS=Homo sapiens OX=9606 GN=ATP11C PE=1 SV=3	0	19.693	4	4	10	4	1	1132	129.4	6.67	27.85	4	0	0.912	0.9709	16.96	92.3	107.7	21.91	6.25	2.10438e+06	2.48833e+06	2.4277e+06	5.64676e+06	4.17855e+06	3.85962e+06	High	High	High	High	High	High
High	Master Protein	Q13907	Isopentenyl-diphosphate Delta-isomerase 1 OS=Homo sapiens OX=9606 GN=IDI1 PE=1 SV=2	0	19.682	14	4	13	4	1	227	26.3	6.34	34.02	4	0	0.361	0.537535	1.13	150.2	49.8	19.28	0.96	1.13994e+07	6.95978e+06	6.02391e+06	4.04846e+06	3.31407e+06	3.17134e+06	High	High	High	High	High	High
High	Master Protein	P30825	High affinity cationic amino acid transporter 1 OS=Homo sapiens OX=9606 GN=SLC7A1 PE=1 SV=1	0	19.665	7	3	16	3	1	629	67.6	5.43	57.25	3	0	0.917	0.982493	14.73	103	97	2.85	6.74	1.73083e+07	1.44277e+07	1.24621e+07	2.46573e+07	1.91289e+07	1.65745e+07	High	High	High	High	High	High
High	Master Protein	P30566	Adenylosuccinate lyase OS=Homo sapiens OX=9606 GN=ADSL PE=1 SV=2	0	19.613	11	3	6	3	1	484	54.9	7.11	23.27	3	0	0.441	0.766351	1.06	144.5	55.5	13.47	9.94	4.66681e+06	3.08017e+06	2742848	2.42862e+06	1.63953e+06	1.6107e+06	High	High	High	Peak Found	Peak Found	Peak Found
High	Master Protein	Q86YZ3	Hornerin OS=Homo sapiens OX=9606 GN=HRNR PE=1 SV=2	0	19.6	2	2	7	2	1	2850	282.2	10.04	26.44	2	0	0.526	0.891763	2.4	163.9	36.1	4.74	42.84	837768	702203	584859	111796	216620	217207	High	High	High	High	High	High
High	Master Protein	O43143	Pre-mRNA-splicing factor ATP-dependent RNA helicase DHX15 OS=Homo sapiens OX=9606 GN=DHX15 PE=1 SV=2	0	19.529	8	6	18	6	1	795	90.9	7.46	44.86	6	0	0.753	0.974848	10.34	116.6	83.4	7.12	14.93	5.28043e+06	4253993	3.45152e+06	4.15233e+06	4.37831e+06	4.22377e+06	High	High	High	High	High	High
High	Master Protein	Q14156	Protein EFR3 homolog A OS=Homo sapiens OX=9606 GN=EFR3A PE=1 SV=2	0	19.431	8	4	7	4	1	821	92.9	6.7	14.88	4	0	1.326	0.835118	17.44	86	114	16.69	7.27	928783	566714	712685	1.57171e+06	1.44492e+06	1.37829e+06	High	High	Peak Found	High	High	High
High	Master Protein	Q13492	Phosphatidylinositol-binding clathrin assembly protein OS=Homo sapiens OX=9606 GN=PICALM PE=1 SV=2	0	19.385	4	2	6	2	1	652	70.7	7.9	19.67	2	0	1.487	0.708866	25.79	87	113	33.09	17.69	1.69889e+06	1.336e+06	646469	3.89027e+06	2.49287e+06	2.13799e+06	Peak Found	Peak Found	High	High	High	High
High	Master Protein	Q13630	GDP-L-fucose synthase OS=Homo sapiens OX=9606 GN=TSTA3 PE=1 SV=1	0	19.336	11	2	10	2	1	321	35.9	6.6	39.36	2	0	1.226	0.877899	21.12	94.4	105.6	11.24	5.95	1.11489e+06	1.10667e+06	1.02237e+06	2.19393e+06	1.69495e+06	1.80676e+06	High	High	High	High	High	High
High	Master Protein	Q9Y2Z0	Protein SGT1 homolog OS=Homo sapiens OX=9606 GN=SUGT1 PE=1 SV=3	0	19.253	11	3	8	3	1	365	41	5.16	22.77	3	0	0.566	0.912293	3.96	135.9	64.1	19.85	25.13	2.66861e+06	1.59086e+06	2.16778e+06	1.24031e+06	1.68867e+06	1.40029e+06	High	High	High	Peak Found	High	High
High	Master Protein	P62888	60S ribosomal protein L30 OS=Homo sapiens OX=9606 GN=RPL30 PE=1 SV=2	0	19.249	10	2	11	2	1	115	12.8	9.63	44.41	2	0	0.602	0.919343	5.83	122.1	77.9	3.22	4.98	1.13698e+07	8.71955e+06	8.09938e+06	1.00177e+07	8061799	8.3473e+06	High	High	High	High	High	High
High	Master Protein	P46976	Glycogenin-1 OS=Homo sapiens OX=9606 GN=GYG1 PE=1 SV=4	0	19.162	15	5	20	5	1	350	39.4	5.53	53.76	5	0	1.416	0.857928	13.89	81.3	118.7	3.8	3.51	8.14615e+06	7.164e+06	6262137	1.83209e+07	1.43723e+07	1.31254e+07	High	High	High	High	High	High
High	Master Protein	P31431	Syndecan-4 OS=Homo sapiens OX=9606 GN=SDC4 PE=1 SV=2	0	19.109	12	3	11	3	1	198	21.6	4.5	36.84	3	0	0.154	0.0289923	0.16	181.6	18.4	6.7	5.17	8.37721e+06	6.95344e+06	5603286	1.27617e+06		911622	High	High	High	Peak Found	Not Found	Peak Found
High	Master Protein	P31153	S-adenosylmethionine synthase isoform type-2 OS=Homo sapiens OX=9606 GN=MAT2A PE=1 SV=1	0	19.096	12	4	12	4	1	395	43.6	6.48	28.14	4	0	0.623	0.924503	6.42	124.4	75.6	7.04	8.52	4.96259e+06	4.06039e+06	4.17689e+06	4.37615e+06	3.52049e+06	3.86841e+06	High	High	High	High	Peak Found	High
High	Master Protein	P21580	Tumor necrosis factor alpha-induced protein 3 OS=Homo sapiens OX=9606 GN=TNFAIP3 PE=1 SV=1	0	19.058	7	5	8	5	1	790	89.6	8.22	20.43	5	0	0.01	1.19206e-16		200		4.44		1.1656e+07	8.9826e+06	7.96639e+06				High	High	High	Not Found	Not Found	Not Found
High	Master Protein	P13489	Ribonuclease inhibitor OS=Homo sapiens OX=9606 GN=RNH1 PE=1 SV=2	0	19.049	9	3	6	3	1	461	49.9	4.82	18.88	3	0	1.276	0.888388	8.9	86.3	113.7	7.04	4	3.89246e+06	3.09309e+06	3.22326e+06	7.42029e+06	6.44546e+06	5.70102e+06	Peak Found	Peak Found	Peak Found	High	High	High
High	Master Protein	Q15029	116 kDa U5 small nuclear ribonucleoprotein component OS=Homo sapiens OX=9606 GN=EFTUD2 PE=1 SV=1	0	19.038	7	6	12	5	1	972	109.4	5	27.38	6	0	0.627	0.938179	10.1	159	41	15.22	61.11	3.12019e+06	3.36829e+06	3.06104e+06	1.51459e+06	1.24325e+06	3.08601e+06	Peak Found	High	High	High	Peak Found	Peak Found
High	Master Protein	Q9UI08	Ena/VASP-like protein OS=Homo sapiens OX=9606 GN=EVL PE=1 SV=2	0	19.023	9	3	6	3	1	416	44.6	8.84	20.09	3	0	1.148	0.902836	18.97	93.6	106.4	10.65	4.83	1.93463e+06	1.91352e+06	1.7426e+06	3.99849e+06	2.94498e+06	2.9536e+06	High	High	High	High	High	Peak Found
High	Master Protein	P62140	Serine/threonine-protein phosphatase PP1-beta catalytic subunit OS=Homo sapiens OX=9606 GN=PPP1CB PE=1 SV=3	0	19.011	7	2	8	1	1	327	37.2	6.19	28.15	2	0	0.955	0.951477	15.51	102.3	97.7	14.93	7.5	2.34224e+06	2.56245e+06	1.96734e+06	3.64326e+06	3115292	2541294	Peak Found	Peak Found	High	Peak Found	High	High
High	Master Protein	P49768	Presenilin-1 OS=Homo sapiens OX=9606 GN=PSEN1 PE=1 SV=1	0	19.001	10	3	11	3	1	467	52.6	5.31	35.15	3	0	0.871	0.976299	18.54	110.9	89.1	77.11	13.9	473863	524737	1.40824e+06	605837	647695	573879	High	High	High	High	High	High
High	Master Protein	Q07912	Activated CDC42 kinase 1 OS=Homo sapiens OX=9606 GN=TNK2 PE=1 SV=3	0	18.905	3	3	9	3	1	1038	114.5	7.25	14.03	3	0	1.269	0.875419	45.28	94.2	105.8	22.85	20.98	876524	537620	420902	898416	867753	1.04424e+06	High	Peak Found	High	High	High	High
High	Master Protein	P16949	Stathmin OS=Homo sapiens OX=9606 GN=STMN1 PE=1 SV=3	0	18.878	24	3	14	3	1	149	17.3	5.97	45.19	3	0	2.771	0.327325	8.12	52.3	147.7	1.49	2	8.32416e+06	6.82679e+06	6.06757e+06	3.46273e+07	2.75433e+07	25570311	High	High	High	High	High	High
High	Master Protein	Q14677	Clathrin interactor 1 OS=Homo sapiens OX=9606 GN=CLINT1 PE=1 SV=1	0	18.859	6	3	6	3	1	625	68.2	6.42	20.4	3	0	0.884	0.9709	18.45	109	91	4.13	12.99	1.94906e+06	1.69916e+06	1.56947e+06	2.43933e+06	2.49561e+06	1.93376e+06	High	High	Peak Found	Peak Found	High	High
High	Master Protein	P30043	Flavin reductase (NADPH) OS=Homo sapiens OX=9606 GN=BLVRB PE=1 SV=3	0	18.817	15	3	17	3	1	206	22.1	7.65	47.24	3	0	1.209	0.902836	34.26	91.2	108.8	5.49	10.46	4.44291e+06	3.36265e+06	2.98026e+06	7.96178e+06	5.24426e+06	5.46102e+06	High	High	High	High	High	High
High	Master Protein	Q15942	Zyxin OS=Homo sapiens OX=9606 GN=ZYX PE=1 SV=1	0	18.788	7	3	11	3	1	572	61.2	6.67	28.47	3	0	13.177	1.37738e-05	22.14	3.7	196.3	14.81	7.47	81587.6	67918.3	46975.1	6.77711e+06	5.1251e+06	4.48435e+06	Peak Found	Peak Found	Peak Found	High	High	High
High	Master Protein	P05452	Tetranectin OS=Homo sapiens OX=9606 GN=CLEC3B PE=1 SV=3	0	18.706	10	1	9	1	1	202	22.5	5.67	42.52	1	0	2.053	0.457125	19.21	65.5	134.5	17.1	9.02	2.22628e+06	1.29502e+06	1.36808e+06	5.44747e+06	3.90142e+06	4.42137e+06	Peak Found	High	High	High	High	High
High	Master Protein	P42356	Phosphatidylinositol 4-kinase alpha OS=Homo sapiens OX=9606 GN=PI4KA PE=1 SV=4	0	18.704	2	3	7	3	1	2102	236.7	7.06	18.29	3	0	1.365	0.802583	55.05	91.7	108.3	22.13	15.39	3.38059e+06	1.86106e+06	1.80983e+06	5.07826e+06	3.36228e+06	2.90922e+06	Peak Found	Peak Found	High	High	High	High
High	Master Protein	P15170	Eukaryotic peptide chain release factor GTP-binding subunit ERF3A OS=Homo sapiens OX=9606 GN=GSPT1 PE=1 SV=1	0	18.666	9	4	14	4	1	499	55.7	5.62	26.62	4	0	0.555	0.891763	4.61	122.1	77.9	2.49	33.39	5.50294e+06	4.63963e+06	4.30947e+06	2.91403e+06	4.77284e+06	4.02971e+06	High	High	High	High	High	High
High	Master Protein	O95747	Serine/threonine-protein kinase OSR1 OS=Homo sapiens OX=9606 GN=OXSR1 PE=1 SV=1	0	18.629	11	4	9	4	1	527	58	6.43	25.71	4	0	0.882	0.972865	11.44	93.1	106.9	37.46	18.41	947218	1.69858e+06	1.13076e+06	2.80021e+06	1.56424e+06	1.9339e+06	High	High	High	High	High	High
High	Master Protein	Q92542	Nicastrin OS=Homo sapiens OX=9606 GN=NCSTN PE=1 SV=2	0	18.619	6	4	18	4	1	709	78.4	5.99	43.27	4	0	1.076	0.942129	27.97	98.4	101.6	10.68	18.31	1.50466e+07	1.04242e+07	9.24188e+06	2.56625e+07	1.5262e+07	14663575	High	High	High	High	High	High
High	Master Protein	Q9Y295	Developmentally-regulated GTP-binding protein 1 OS=Homo sapiens OX=9606 GN=DRG1 PE=1 SV=1	0	18.568	14	4	9	4	1	367	40.5	8.9	23.3	4	0	0.564	0.902836	2.02	170.4	29.6	2.82	11.32	6.32008e+06	4.88414e+06	4.65734e+06	1.64452e+06	1.27259e+06	1.01283e+06	High	High	High	Peak Found	Peak Found	Peak Found
High	Master Protein	Q02241	Kinesin-like protein KIF23 OS=Homo sapiens OX=9606 GN=KIF23 PE=1 SV=3	0	18.541	2	1	8	1	1	960	110	8.51	20.27	1	0	0.24	0.260971	1.08	161.3	38.7	17.95	13.31	701810	404977	417129	234671	157426	140763	High	High	High	High	Peak Found	High
High	Master Protein	P29965	CD40 ligand OS=Homo sapiens OX=9606 GN=CD40LG PE=1 SV=1	0	18.534	15	4	10	4	1	261	29.3	8.31	15.43	4	0	0.01	1.19206e-16		200		3.07		4.80683e+06	3.81985e+06	3.3711e+06				High	High	High	Not Found	Not Found	Not Found
High	Master Protein	O43583	Density-regulated protein OS=Homo sapiens OX=9606 GN=DENR PE=1 SV=2	0	18.497	10	2	11	2	1	198	22.1	5.3	32.55	2	0	1.079	0.919343	15.11	99	101	3.22	7.16	476772	386860	335211	687361	634870	537918	High	High	High	High	High	High
High	Master Protein	Q9UKK3	Poly [ADP-ribose] polymerase 4 OS=Homo sapiens OX=9606 GN=PARP4 PE=1 SV=3	0	18.438	3	4	8	4	1	1724	192.5	5.66	28.04	4	0	5.763	0.00681269	20.03	22.1	177.9	27.13	23.53	457628	419045	218927	5.32707e+06	4.35921e+06	2.63685e+06	Peak Found	Peak Found	Peak Found	High	High	High
High	Master Protein	O43684	Mitotic checkpoint protein BUB3 OS=Homo sapiens OX=9606 GN=BUB3 PE=1 SV=1	0	18.411	16	4	16	4	1	328	37.1	6.84	46.02	4	0	0.705	0.954225	4.71	116	84	5.46	3.79	7.20225e+06	6.45517e+06	5.38176e+06	7954572	5.99528e+06	5.81107e+06	High	High	High	High	High	High
High	Master Protein	Q9NRX5	Serine incorporator 1 OS=Homo sapiens OX=9606 GN=SERINC1 PE=1 SV=1	0	18.225	4	1	9	1	1	453	50.5	5.85	38.92	1	0	0.083	0.000799057	0.11	184.8	15.2	0.9	12.11	8176125	6635083	5.99006e+06	1.10299e+06	787568	665633	High	High	High	High	High	High
High	Master Protein	Q7Z6I6	Rho GTPase-activating protein 30 OS=Homo sapiens OX=9606 GN=ARHGAP30 PE=1 SV=3	0	18.159	4	3	6	3	1	1101	118.5	4.81	18.47	3	0	2.319	0.33791	42.91	65.2	134.8	18.33	26.28	710723	823272	732246	1.78181e+06	2.40032e+06	2.25382e+06	Peak Found	Peak Found	Peak Found	High	High	High
High	Master Protein	O60711	Leupaxin OS=Homo sapiens OX=9606 GN=LPXN PE=1 SV=1	0	18.122	11	2	4	2	1	386	43.3	6.01	15.42	2	0														Not Found	High	High	Not Found	High	Not Found
High	Master Protein	Q96RT1	Erbin OS=Homo sapiens OX=9606 GN=ERBIN PE=1 SV=2	0	17.919	3	4	14	4	1	1412	158.2	5.5	33.59	4	0	1.755	0.562732	38.67	69.8	130.2	12.08	6.07	1.79514e+06	1.20187e+06	1.38607e+06	4.37129e+06	3.9231e+06	3.75784e+06	High	High	High	High	High	High
High	Master Protein	P00390	Glutathione reductase, mitochondrial OS=Homo sapiens OX=9606 GN=GSR PE=1 SV=2	0	17.902	11	4	11	4	1	522	56.2	8.5	30.15	4	0	0.306	0.3972	1.6	169.2	30.8	2.67	9	8.70654e+06	6.85703e+06	6.16196e+06	2.40679e+06	1.79269e+06	1.54417e+06	High	High	High	Peak Found	High	High
High	Master Protein	Q86UF1	Tetraspanin-33 OS=Homo sapiens OX=9606 GN=TSPAN33 PE=1 SV=1	0	17.793	13	3	7	3	1	283	31.5	7.17	23.15	3	0	0.01	1.19206e-16		200		16.3		1.05986e+07	8.48754e+06	5813469				High	High	High	Not Found	Not Found	Not Found
High	Master Protein	P33316	Deoxyuridine 5'-triphosphate nucleotidohydrolase, mitochondrial OS=Homo sapiens OX=9606 GN=DUT PE=1 SV=4	0	17.753	7	1	7	1	1	252	26.5	9.36	30.73	1	0	0.862	0.976511	12	104.7	95.3	12.44	8.87	2.4444e+06	1574948	1.53666e+06	2.40534e+06	2.32761e+06	2.0848e+06	High	High	High	High	Peak Found	High
High	Master Protein	Q8NC51	Plasminogen activator inhibitor 1 RNA-binding protein OS=Homo sapiens OX=9606 GN=SERBP1 PE=1 SV=2	0	17.739	10	4	15	4	1	408	44.9	8.65	32.88	4	0	0.883	0.985767	8.23	104.8	95.2	10.56	7.12	4.7666e+06	3.63987e+06	2.87918e+06	5.85826e+06	4.89589e+06	4.04121e+06	High	High	High	High	High	High
High	Master Protein	P53990	IST1 homolog OS=Homo sapiens OX=9606 GN=IST1 PE=1 SV=1	0	17.707	13	4	16	4	1	364	39.7	5.35	45.56	4	0	0.572	0.902836	9.44	106.5	93.5	18.68	6.09	1.39037e+07	8388416	7.54988e+06	13044690	1.10228e+07	9.25446e+06	High	High	High	High	High	High
High	Master Protein	P51812	Ribosomal protein S6 kinase alpha-3 OS=Homo sapiens OX=9606 GN=RPS6KA3 PE=1 SV=1	0	17.662	2	2	13	1	1	740	83.7	6.89	21.24	2	1	1.749	0.582934	20.52	75.4	124.6	21.1	14.41	679125	512530	331684	1.82488e+06	1218440	1.06682e+06	High	High	High	High	High	High
High	Master Protein	P23588	Eukaryotic translation initiation factor 4B OS=Homo sapiens OX=9606 GN=EIF4B PE=1 SV=2	0	17.64	6	3	11	3	1	611	69.1	5.73	32.63	3	0	0.497	0.846363	5.12	133.1	66.9	2.75	61.95	3.69179e+06	2.85074e+06	2.6947e+06	2.62599e+06	2.28292e+06	441873	High	High	High	High	Peak Found	Peak Found
High	Master Protein	Q13564	NEDD8-activating enzyme E1 regulatory subunit OS=Homo sapiens OX=9606 GN=NAE1 PE=1 SV=1	0	17.629	7	3	8	3	1	534	60.2	5.4	21.74	3	0	0.323	0.489222	2.98	176.6	23.4	9.85	2.51	3.63779e+06	2.6176e+06	2.23982e+06		488923	479934	High	High	High	Not Found	High	Peak Found
High	Master Protein	O96019	Actin-like protein 6A OS=Homo sapiens OX=9606 GN=ACTL6A PE=1 SV=1	0	17.614	8	3	10	3	1	429	47.4	5.6	31.29	3	0	0.728	0.971726	12.03	116	84	7.61	2.23	4.28585e+06	3.14515e+06	2763976	4.03613e+06	3.27214e+06	2.9827e+06	High	High	High	High	High	High
High	Master Protein	P13688	Carcinoembryonic antigen-related cell adhesion molecule 1 OS=Homo sapiens OX=9606 GN=CEACAM1 PE=1 SV=2	0	17.536	8	2	11	2	1	526	57.5	5.97	13.17	2	0	99.595	2.63298e-15	4.46	0.8	199.2	2.16	5.38		13864.7	13067.9	6.20747e+06	4.59355e+06	4.79703e+06	Not Found	Peak Found	Peak Found	High	High	High
High	Master Protein	P20290	Transcription factor BTF3 OS=Homo sapiens OX=9606 GN=BTF3 PE=1 SV=1	0	17.441	17	2	4	2	1	206	22.2	9.38	18.53	2	0	0.554	0.896596	19.33	139.9	60.1	3.68	4.52	4.69641e+06	3.60331e+06	3.52309e+06	2.72271e+06	2.368e+06	2.28092e+06	Peak Found	High	High	Peak Found	High	High
High	Master Protein	P49755	Transmembrane emp24 domain-containing protein 10 OS=Homo sapiens OX=9606 GN=TMED10 PE=1 SV=2	0	17.433	15	3	9	3	1	219	25	7.44	30.09	3	0	0.87	0.985767	9.1	108.7	91.3	5.19	5.92	3.84088e+06	3.31163e+06	2.72987e+06	4.66154e+06	3.88128e+06	3.27926e+06	High	High	High	High	Peak Found	Peak Found
High	Master Protein	Q9BUL8	Programmed cell death protein 10 OS=Homo sapiens OX=9606 GN=PDCD10 PE=1 SV=1	0	17.421	18	3	4	3	1	212	24.7	8.19	12.78	3	0	2.273	0.3972	5.16	59.3	140.7	61.38	64.44	521392	1.86104e+06	1.86457e+06	1.64847e+06	7.40331e+06	6.01602e+06	Peak Found	Peak Found	Peak Found	High	High	High
High	Master Protein	P19320	Vascular cell adhesion protein 1 OS=Homo sapiens OX=9606 GN=VCAM1 PE=1 SV=1	0	17.393	6	4	13	4	1	739	81.2	5.22	35.8	4	0	0.466	0.776275	10.4	183.8	16.2	4.7	26.56	7.894e+06	6221431	6.23815e+06	1.21819e+06	813879	540079	High	High	High	High	Peak Found	High
High	Master Protein	Q14258	E3 ubiquitin/ISG15 ligase TRIM25 OS=Homo sapiens OX=9606 GN=TRIM25 PE=1 SV=2	0	17.368	9	4	7	4	1	630	70.9	8.09	18.55	4	0	1.637	0.612234	37.56	54.2	145.8	14.29	3.43	1.06766e+06	722498	605139	3.62205e+06	2.7918e+06	2.60976e+06	Peak Found	Peak Found	Peak Found	High	High	High
High	Master Protein	Q5W0Z9	Palmitoyltransferase ZDHHC20 OS=Homo sapiens OX=9606 GN=ZDHHC20 PE=1 SV=1	0	17.268	15	4	7	4	1	365	42.3	7.71	17.27	4	0	0.451	0.729254	5.84	147.2	52.8	17.54	5.03	7.83181e+06	4.87641e+06	6.33375e+06	4.37117e+06	3.22406e+06	3.12297e+06	High	Peak Found	High	High	High	Peak Found
High	Master Protein	Q13568	Interferon regulatory factor 5 OS=Homo sapiens OX=9606 GN=IRF5 PE=1 SV=2	0	17.231	9	4	7	4	1	498	56	5.77	15.46	4	0	1.179	0.891763	27.86	82.3	117.7	40.95	7.38	925848	1.18856e+06	1.61258e+06	2.6851e+06	2.44254e+06	2.37797e+06	Peak Found	Peak Found	Peak Found	High	High	High
High	Master Protein	P26599	Polypyrimidine tract-binding protein 1 OS=Homo sapiens OX=9606 GN=PTBP1 PE=1 SV=1	0	17.205	7	4	19	4	1	531	57.2	9.17	49.36	4	0	0.665	0.941464	5.68	118.5	81.5	2.01	4.1	1.19304e+07	9.47239e+06	8.55433e+06	1.2099e+07	9.36795e+06	8.5697e+06	High	High	High	High	High	High
High	Master Protein	Q9NYL9	Tropomodulin-3 OS=Homo sapiens OX=9606 GN=TMOD3 PE=1 SV=1	0	17.176	12	3	8	3	1	352	39.6	5.19	16.78	3	0	2.181	0.380493	12.72	57.6	142.4	39.42	6.07	820661	803642	311289	2.93013e+06	2.47419e+06	2.07807e+06	High	Peak Found	High	High	High	High
High	Master Protein	O43169	Cytochrome b5 type B OS=Homo sapiens OX=9606 GN=CYB5B PE=1 SV=2	0	17.165	29	2	3	2	1	146	16.3	4.97	12.75	2	0	0.23	0.211959	1.25	171.1	28.9	43.94	6.57	1.46417e+06	1.90723e+06	2.70471e+06	633820	457455	438116	Peak Found	High	High	Peak Found	Peak Found	Peak Found
High	Master Protein	P20036	HLA class II histocompatibility antigen, DP alpha 1 chain OS=Homo sapiens OX=9606 GN=HLA-DPA1 PE=1 SV=1	0	17.163	5	1	26	1	1	260	29.4	5.21	97.41	1	0	1.067	0.942409	3.91	96.4	103.6	9.91	8.12	7.02014e+08	4.8818e+08	4.39647e+08	1.05447e+09	7.37903e+08	7.15054e+08	High	High	High	High	High	High
High	Master Protein	Q9HCP0	Casein kinase I isoform gamma-1 OS=Homo sapiens OX=9606 GN=CSNK1G1 PE=1 SV=1	0	17.114	7	3	13	1	1	422	48.5	9.01	28.63	3	0	0.983	0.942129	9.28	100.8	99.2	3.07	8.83	1.20777e+06	1.04663e+06	937152	1.7873e+06	1.55542e+06	1.23451e+06	High	High	High	High	High	High
High	Master Protein	P26447	Protein S100-A4 OS=Homo sapiens OX=9606 GN=S100A4 PE=1 SV=1	0	17.08	37	4	16	4	1	101	11.7	6.11	28.23	4	0	1.592	0.776275	11.6	73.5	126.5	1.66	1.5	4.27452e+07	3.49013e+07	3.28145e+07	107931091	8.64023e+07	8.05021e+07	High	High	High	High	High	High
High	Master Protein	Q6UXN9	WD repeat-containing protein 82 OS=Homo sapiens OX=9606 GN=WDR82 PE=1 SV=1	0	17.071	6	2	14	2	1	313	35.1	7.69	44.77	2	0	0.959	0.954225	15.68	104.1	95.9	21.75	5.04	3.06502e+06	3.36697e+06	2.05232e+06	3.93051e+06	3521009	3.13493e+06	High	High	High	High	High	High
High	Master Protein	Q9NP72	Ras-related protein Rab-18 OS=Homo sapiens OX=9606 GN=RAB18 PE=1 SV=1	0	17.062	21	4	11	4	1	206	23	5.24	30.53	4	0	0.33	0.464156	1.98	150.1	49.9	4.14	8.02	7.13962e+06	5360124	5.10209e+06	3.37199e+06	2.6713e+06	2.22513e+06	High	High	High	Peak Found	High	Peak Found
High	Master Protein	Q9H2G2	STE20-like serine/threonine-protein kinase OS=Homo sapiens OX=9606 GN=SLK PE=1 SV=1	0	17.041	4	4	7	3	1	1235	142.6	5.15	17.68	4	0	100	1.19206e-16			200		79.15				260648	199119	685270	Not Found	Not Found	Not Found	Peak Found	High	High
High	Master Protein	Q9H3K6	BolA-like protein 2 OS=Homo sapiens OX=9606 GN=BOLA2 PE=1 SV=1	0	17.029	29	2	9	2	1	86	10.1	6.52	22.38	2	0	0.617	0.924503	7.3	126.1	73.9	2	4.31	4.22651e+06	3.35125e+06	3.03262e+06	3.66495e+06	2.8241e+06	2.58651e+06	High	High	Peak Found	High	High	High
High	Master Protein	P02771	Alpha-fetoprotein OS=Homo sapiens OX=9606 GN=AFP PE=1 SV=1	0	17.028	4	2	14	2	1	609	68.6	5.68	45.72	2	0	0.863	0.996144	12.27	106.8	93.2	3.08	5.74	7.71503e+07	6.10209e+07	5.93329e+07	97352714	8.69359e+07	7.45604e+07	High	High	High	High	High	High
High	Master Protein	P05198	Eukaryotic translation initiation factor 2 subunit 1 OS=Homo sapiens OX=9606 GN=EIF2S1 PE=1 SV=3	0	16.991	16	5	16	5	1	315	36.1	5.08	39.49	5	0	0.903	0.985767	16.49	123.6	76.4	3.78	6.42	2.54618e+07	1.98521e+07	1.76169e+07	2.31713e+07	1.76378e+07	1.56613e+07	High	High	High	High	High	High
High	Master Protein	P16885	1-phosphatidylinositol 4,5-bisphosphate phosphodiesterase gamma-2 OS=Homo sapiens OX=9606 GN=PLCG2 PE=1 SV=4	0	16.958	3	4	10	3	1	1265	147.8	6.64	20.01	4	1	0.714	0.974848	17.53	110.8	89.2	1.38	14.81	2.56049e+06	2.06439e+06	1.9397e+06	2.28181e+06	2.41673e+06	2.30263e+06	High	High	High	High	Peak Found	High
High	Master Protein	P62841	40S ribosomal protein S15 OS=Homo sapiens OX=9606 GN=RPS15 PE=1 SV=2	0	16.851	24	2	4	2	1	145	17	10.39	20.97	2	0	0.943	0.951477	29.73	114.5	85.5	4.55	17.27	1.3637e+06	1.19433e+06	1.10833e+06	1.58068e+06	1.14341e+06	1.5113e+06	High	High	High	High	Peak Found	Peak Found
High	Master Protein	O00743	Serine/threonine-protein phosphatase 6 catalytic subunit OS=Homo sapiens OX=9606 GN=PPP6C PE=1 SV=1	0	16.847	7	2	11	2	1	305	35.1	5.69	24.91	2	0	0.788	0.996144	18.97	116.2	83.8	5.08	7.01	2.61234e+06	2324387	2.13412e+06	3283988	2.41074e+06	2.21003e+06	High	High	High	Peak Found	High	High
High	Master Protein	P46782	40S ribosomal protein S5 OS=Homo sapiens OX=9606 GN=RPS5 PE=1 SV=4	0	16.845	10	4	17	4	1	204	22.9	9.72	38.48	4	0	0.927	0.976744	12.89	105.1	94.9	28.39	20.67	3.88683e+06	5.72013e+06	4.56968e+06	5.93294e+06	7.33537e+06	6.1502e+06	High	High	High	High	High	High
High	Master Protein	Q9Y6M4	Casein kinase I isoform gamma-3 OS=Homo sapiens OX=9606 GN=CSNK1G3 PE=1 SV=2	0	16.82	10	4	11	2	1	447	51.4	9.22	18.96	4	2	1.196	0.902836	15.34	90.1	109.9	14.93	2.43	4.01577e+06	3.01108e+06	2.21944e+06	6.54486e+06	5.07833e+06	5.00747e+06	High	High	Peak Found	High	Peak Found	High
High	Master Protein	Q9HA64	Ketosamine-3-kinase OS=Homo sapiens OX=9606 GN=FN3KRP PE=1 SV=2	0	16.791	8	3	4	3	1	309	34.4	7.33	12.12	3	0	0.752	0.985767	9.88	70.4	129.6	38.87	16.3	1.63654e+06	573692	1.02511e+06	3.85659e+06	2.96851e+06	2.15372e+06	High	Peak Found	Peak Found	High	Peak Found	High
High	Master Protein	P04843	Dolichyl-diphosphooligosaccharide--protein glycosyltransferase subunit 1 OS=Homo sapiens OX=9606 GN=RPN1 PE=1 SV=1	0	16.785	9	4	7	4	1	607	68.5	6.38	22.66	4	0	0.336	0.52527	1.24	167.1	32.9	3.21	49.84	4940480	3.7788e+06	3.58199e+06	2.63063e+06	848721	1.04974e+06	High	High	High	High	Peak Found	Peak Found
High	Master Protein	P59998	Actin-related protein 2/3 complex subunit 4 OS=Homo sapiens OX=9606 GN=ARPC4 PE=1 SV=3	0	16.754	30	4	19	4	1	168	19.7	8.43	52.97	4	0	1.035	0.950131	10.45	99.7	100.3	4.01	3.02	38350608	3.30705e+07	3.09354e+07	56860665	47820488	4.64056e+07	High	High	High	High	High	High
High	Master Protein	Q8NE71	ATP-binding cassette sub-family F member 1 OS=Homo sapiens OX=9606 GN=ABCF1 PE=1 SV=2	0	16.735	3	2	6	2	1	845	95.9	6.8	19.52	2	0	0.583	0.908058	8.75	132.5	67.5	2.1	9.1	2.14839e+07	1.68053e+07	1.56423e+07	1.58791e+07	1.25374e+07	1.02595e+07	High	High	High	Peak Found	Peak Found	Peak Found
High	Master Protein	P20338	Ras-related protein Rab-4A OS=Homo sapiens OX=9606 GN=RAB4A PE=1 SV=3	0	16.7	18	3	13	1	1	218	24.4	6.07	33.72	3	0	0.746	0.985767	18.39	117.3	82.7	32.46	15.64	620668	807790		727972	648723	754452	High	Peak Found	Not Found	Peak Found	Peak Found	Peak Found
High	Master Protein	O95573	Long-chain-fatty-acid--CoA ligase 3 OS=Homo sapiens OX=9606 GN=ACSL3 PE=1 SV=3	0	16.697	6	3	10	2	1	720	80.4	8.38	33.97	3	0	0.01	1.19206e-16		200		12.7		1.86613e+06	1.23827e+06	1.11748e+06				High	High	High	Not Found	Not Found	Not Found
High	Master Protein	Q8N884	Cyclic GMP-AMP synthase OS=Homo sapiens OX=9606 GN=CGAS PE=1 SV=2	0	16.696	8	4	11	4	1	522	58.8	9.48	26.54	4	0	1.936	0.497973	27.62	48.3	151.7	20.57	8.49	1.53314e+06	1.03403e+06	1.42455e+06	7005639	5.64561e+06	4.61444e+06	High	Peak Found	High	High	High	High
High	Master Protein	Q86VZ1	P2Y purinoceptor 8 OS=Homo sapiens OX=9606 GN=P2RY8 PE=1 SV=1	0	16.682	9	2	19	2	1	359	40.6	9.5	39.74	2	0	0.36	0.527347	1.53	158.4	41.6	6.77	4.74	7.90081e+06	6.96629e+06	5.56852e+06	3.0045e+06	2.43255e+06	2.50169e+06	High	High	High	High	High	High
High	Master Protein	Q9BRA2	Thioredoxin domain-containing protein 17 OS=Homo sapiens OX=9606 GN=TXNDC17 PE=1 SV=1	0	16.656	20	2	7	2	1	123	13.9	5.52	21.82	2	0	0.401	0.615445	0.94	141.9	58.1	7.76	4.06	5.80899e+06	4.73742e+06	4.94043e+06	3.22461e+06	2.78864e+06	2.67491e+06	High	High	High	High	High	High
High	Master Protein	P49257	Protein ERGIC-53 OS=Homo sapiens OX=9606 GN=LMAN1 PE=1 SV=2	0	16.651	8	2	5	2	1	510	57.5	6.77	15.15	2	0	0.321	0.493212	2.69	165.2	34.8	12.4	27.84		1.86109e+06	2.02843e+06	517427	615721	709475	High	High	High	Peak Found	Peak Found	High
High	Master Protein	P67870	Casein kinase II subunit beta OS=Homo sapiens OX=9606 GN=CSNK2B PE=1 SV=1	0	16.617	14	3	18	3	1	215	24.9	5.55	52.03	3	0	0.98	0.970664	25.58	97.9	102.1	2.25	9.26	1.21432e+07	9609094	8.66574e+06	19809996	1.43973e+07	1.2685e+07	High	High	High	High	High	High
High	Master Protein	O95834	Echinoderm microtubule-associated protein-like 2 OS=Homo sapiens OX=9606 GN=EML2 PE=1 SV=1	0	16.56	6	3	14	3	1	649	70.6	6.32	23.51	3	0	0.686	0.960385	10.84	119	81	12.04	36.9	1.84918e+06	1.79431e+06	1.75176e+06	1.0476e+06	1.75564e+06	1.73312e+06	High	High	High	High	High	High
High	Master Protein	O95373	Importin-7 OS=Homo sapiens OX=9606 GN=IPO7 PE=1 SV=1	0	16.557	4	3	6	3	1	1038	119.4	4.82	18.26	3	0	0.791	0.9946	18.86	107.6	92.4	27.64	18.64	2.6729e+06	2.74733e+06	1420313	2.83712e+06	3.32612e+06	2.55151e+06	High	High	High	Peak Found	High	Peak Found
High	Master Protein	Q9HCJ1	Progressive ankylosis protein homolog OS=Homo sapiens OX=9606 GN=ANKH PE=1 SV=2	0	16.551	9	3	6	3	1	492	54.2	7.88	17.49	3	0	0.01	1.19206e-16		200		5.73		1.71587e+06	1.54199e+06	1.42023e+06				High	High	High	Not Found	Not Found	Not Found
High	Master Protein	P46779	60S ribosomal protein L28 OS=Homo sapiens OX=9606 GN=RPL28 PE=1 SV=3	0	16.493	15	3	14	3	1	137	15.7	12.02	41.11	3	0	0.548	0.888388	9.44	131.3	68.7	10.14	17.74	6.31041e+06	6.27846e+06	5.47988e+06	4.03729e+06	4.57107e+06	4.26939e+06	High	High	High	High	High	High
High	Master Protein	Q96AZ6	Interferon-stimulated gene 20 kDa protein OS=Homo sapiens OX=9606 GN=ISG20 PE=1 SV=2	0	16.477	18	3	9	3	1	181	20.4	8.92	25.52	3	0	6.234	0.00423717	24.92	24.6	175.4	40.38	11.33	535653	197736	430227	6.64342e+06	4.48337e+06	4.19331e+06	Peak Found	Peak Found	Peak Found	High	High	High
High	Master Protein	O75915	PRA1 family protein 3 OS=Homo sapiens OX=9606 GN=ARL6IP5 PE=1 SV=1	0	16.475	24	4	7	4	1	188	21.6	9.77	10.42	4	0	0.196	0.141117	1.01	167	33	1.91	10.46	16670808	1.41257e+07	1.2708e+07	4.86994e+06	4.52131e+06	3.49885e+06	High	High	Peak Found	High	High	High
High	Master Protein	O60884	DnaJ homolog subfamily A member 2 OS=Homo sapiens OX=9606 GN=DNAJA2 PE=1 SV=1	0	16.409	10	4	14	4	1	412	45.7	6.48	23.83	4	0	1.132	0.924503	14.71	97.4	102.6	1.88	10.12	4.57935e+06	3.76986e+06	3.32309e+06	8.24093e+06	5.65659e+06	5.32093e+06	High	High	High	High	High	High
High	Master Protein	Q7Z5G4	Golgin subfamily A member 7 OS=Homo sapiens OX=9606 GN=GOLGA7 PE=1 SV=2	0	16.348	32	4	15	4	1	137	15.8	7.05	45.48	4	0	0.623	0.924503	4.94	101	99	5.51	6.87	1.30905e+08	95799345	9.12066e+07	1.7324e+08	1.37106e+08	1.47568e+08	High	High	High	High	High	High
High	Master Protein	Q6IAA8	Ragulator complex protein LAMTOR1 OS=Homo sapiens OX=9606 GN=LAMTOR1 PE=1 SV=2	0	16.236	16	2	11	2	1	161	17.7	5.15	24.49	2	0	0.43	0.708422	2.82	141.5	58.5	3.34	34.85	5.65714e+06	4.32152e+06	4.04046e+06	1.73096e+06	2.93233e+06	2.49106e+06	High	High	High	Peak Found	High	High
High	Master Protein	P68036	Ubiquitin-conjugating enzyme E2 L3 OS=Homo sapiens OX=9606 GN=UBE2L3 PE=1 SV=1	0	16.234	13	2	10	2	1	154	17.9	8.51	28.26	2	0	1.138	0.930581	7.66	93	107	3.84	9.52	1.10125e+07	8.31693e+06	7.91435e+06	18380434	14322699	1.1735e+07	High	High	High	High	High	High
High	Master Protein	Q15418	Ribosomal protein S6 kinase alpha-1 OS=Homo sapiens OX=9606 GN=RPS6KA1 PE=1 SV=2	0	16.198	2	2	11	1	1	735	82.7	7.83	9.21	2	0	2.858	0.192544	15.94	50.1	149.9	17.7	7.15	246300	153048	134289	858917	658272	572076	High	High	Peak Found	High	High	High
High	Master Protein	Q9NVA2	Septin-11 OS=Homo sapiens OX=9606 GN=SEPT11 PE=1 SV=3	0	16.152	10	5	24	1	1	429	49.4	6.81	53.74	5	0	1.178	0.891763	4.48	91.8	108.2	4.07	1.53	868804	768481	681272	1.58724e+06	1.24922e+06	1.19627e+06	High	Peak Found	High	High	High	High
High	Master Protein	Q16881	Thioredoxin reductase 1, cytoplasmic OS=Homo sapiens OX=9606 GN=TXNRD1 PE=1 SV=3	0	16.133	2	1	7	1	1	649	70.9	7.39	8.65	1	0	1.214	0.882115	9.47	90.3	109.7	5.5	7.32	1.66213e+06	1269092	1.11175e+06	2.73106e+06	2.37245e+06	1.94087e+06	High	High	High	Peak Found	High	High
High	Master Protein	P28908	Tumor necrosis factor receptor superfamily member 8 OS=Homo sapiens OX=9606 GN=TNFRSF8 PE=1 SV=1	0	16.125	5	3	22	3	1	595	63.7	5.62	62.08	3	0	0.809	0.985767	10.7	110.7	89.3	3.83	3.33	55908549	43389580	3.86833e+07	62769684	50284508	45276390	High	High	High	High	High	High
High	Master Protein	Q8TCZ2	CD99 antigen-like protein 2 OS=Homo sapiens OX=9606 GN=CD99L2 PE=1 SV=1	0	16.125	8	2	7	2	1	262	28	5.14	32.66	2	0	1.097	0.922484	15.68	93.4	106.6	13.28	5.71	726698	738980	539776	1.20005e+06	931337	987566	High	High	High	High	High	High
High	Master Protein	O76021	Ribosomal L1 domain-containing protein 1 OS=Homo sapiens OX=9606 GN=RSL1D1 PE=1 SV=3	0	16.03	8	4	18	4	1	490	54.9	10.13	5.69	4	0	1.395	0.85398	23.2	89	111	6.54	11.79	5.68983e+06	4.27011e+06	4.44764e+06	1.21045e+07	8.31916e+06	7.45327e+06	High	High	High	High	High	High
High	Master Protein	Q7L523	Ras-related GTP-binding protein A OS=Homo sapiens OX=9606 GN=RRAGA PE=1 SV=1	0	16.018	10	3	7	3	1	313	36.5	7.72	23.09	3	0	0.147	0.0402327	0.63	185.3	14.7	4.83	60.05	2.60186e+06	1.96846e+06	1.77576e+06		352318	134822	High	High	High	Not Found	Peak Found	Peak Found
High	Master Protein	O43252	Bifunctional 3'-phosphoadenosine 5'-phosphosulfate synthase 1 OS=Homo sapiens OX=9606 GN=PAPSS1 PE=1 SV=2	0	15.932	2	1	9	1	1	624	70.8	6.86	19.38	1	0	0.226	0.21848	1.24	159.3	40.7	9.15	29.65	506661	480934	375584	106734	156307	143718	High	High	High	Peak Found	High	High
High	Master Protein	P05543	Thyroxine-binding globulin OS=Homo sapiens OX=9606 GN=SERPINA7 PE=1 SV=2	0	15.93	10	4	15	4	1	415	46.3	6.3	24.7	4	0	1.008	0.957772	15.88	99.7	100.3	0.09	6.74	1.52567e+07	1.2465e+07	11382706	24802626	1.80215e+07	1.69287e+07	High	High	High	High	High	High
High	Master Protein	Q13478	Interleukin-18 receptor 1 OS=Homo sapiens OX=9606 GN=IL18R1 PE=1 SV=1	0	15.925	2	1	2	1	1	541	62.3	7.88	7.8	1	0	100	1.19206e-16			200		8.55				1.41361e+06	1.31811e+06	1.07502e+06	Not Found	Not Found	Not Found	High	High	Peak Found
High	Master Protein	P42766	60S ribosomal protein L35 OS=Homo sapiens OX=9606 GN=RPL35 PE=1 SV=2	0	15.898	26	3	16	3	1	123	14.5	11.05	41.2	3	0	1.136	0.930581	14.9	92.2	107.8	5.24	8.45	1.51767e+07	1.1284e+07	10383212	2.63704e+07	1.81913e+07	1.80758e+07	High	High	High	High	High	High
High	Master Protein	Q9ULA0	Aspartyl aminopeptidase OS=Homo sapiens OX=9606 GN=DNPEP PE=1 SV=1	0	15.891	10	4	10	4	1	475	52.4	7.42	19.53	4	0	1.463	0.729268	25.33	129.9	70.1	7.55	21.12	2.71354e+06	1.91775e+06	1.81947e+06	1.90476e+06	2.03054e+06	1.28626e+06	High	High	High	Peak Found	High	High
High	Master Protein	Q15056	Eukaryotic translation initiation factor 4H OS=Homo sapiens OX=9606 GN=EIF4H PE=1 SV=5	0	15.888	23	4	13	4	1	248	27.4	7.23	38.3	4	0	0.964	0.957772	21.24	109.1	90.9	2.77	17.18	4.84046e+06	3.85772e+06	3.41494e+06	4206704	4.73007e+06	4375085	High	High	High	High	High	High
High	Master Protein	Q9UNE7	E3 ubiquitin-protein ligase CHIP OS=Homo sapiens OX=9606 GN=STUB1 PE=1 SV=2	0	15.885	11	3	14	3	1	303	34.8	5.87	26.03	3	0	0.499	0.857928	15.91	131.5	68.5	15.63	21.49	2.99668e+06	1.7811e+06	1.98851e+06	2.10244e+06	1.63002e+06	1.06001e+06	High	High	High	High	High	High
High	Master Protein	Q14566	DNA replication licensing factor MCM6 OS=Homo sapiens OX=9606 GN=MCM6 PE=1 SV=1	0	15.882	4	3	6	3	1	821	92.8	5.41	12.98	3	0	0.867	0.976511	8.03	108.4	91.6	10.56	5.41	168084	130487	101835	189908	158581	161909	High	High	Peak Found	High	High	High
High	Master Protein	O00232	26S proteasome non-ATPase regulatory subunit 12 OS=Homo sapiens OX=9606 GN=PSMD12 PE=1 SV=3	0	15.879	7	2	3	2	1	456	52.9	7.65	9.6	2	0	0.575	0.919343	2.76	106.8	93.2	34.98	46.92	1.75418e+06	825121	733004	1.27697e+06	481172	1.30615e+06	High	High	Peak Found	High	Peak Found	Peak Found
High	Master Protein	P55854	Small ubiquitin-related modifier 3 OS=Homo sapiens OX=9606 GN=SUMO3 PE=1 SV=2	0	15.872	24	2	11	1	1	103	11.6	5.49	36.61	2	1	0.77	0.976299	22.96	120.9	79.1	8.63	6.47	1.22684e+07	8.53557e+06	8033999	1.02936e+07	8.26323e+06	7.0223e+06	Peak Found	High	High	High	High	High
High	Master Protein	P62854	40S ribosomal protein S26 OS=Homo sapiens OX=9606 GN=RPS26 PE=1 SV=3	0	15.859	34	3	15	3	1	115	13	11	29.25	3	0	1.938	0.599451	24.1	68.5	131.5	3.37	4.57	2.35707e+07	2.03272e+07	1.86902e+07	7.31897e+07	5.60973e+07	5.14124e+07	High	High	High	High	High	High
High	Master Protein	P01909	HLA class II histocompatibility antigen, DQ alpha 1 chain OS=Homo sapiens OX=9606 GN=HLA-DQA1 PE=1 SV=1	0	15.851	6	1	6	1	1	254	27.8	5.72	26.51	1	0	0.01	1.19206e-16		200		6.6		69360364	64435818	56684260				High	High	High	Not Found	Not Found	Not Found
High	Master Protein	P08962	CD63 antigen OS=Homo sapiens OX=9606 GN=CD63 PE=1 SV=2	0	15.801	5	2	7	2	1	238	25.6	7.81	22.34	2	0	1.605	0.77044	9.9	77.6	122.4	0.83	4.66	22955018	1.85924e+07	1.68356e+07	5.46444e+07	4.21916e+07	38267845	High	High	Peak Found	High	High	High
High	Master Protein	P02686	Myelin basic protein OS=Homo sapiens OX=9606 GN=MBP PE=1 SV=3	0	15.723	16	2	3	2	1	304	33.1	9.79	12.73	2	0	0.546	0.902836	15.93	132.8	67.2	35.96	39.74	3.05923e+06	1.22316e+06	1.52385e+06	1.49423e+06	1.45965e+06	581092	High	Peak Found	Peak Found	High	Peak Found	High
High	Master Protein	Q9UM44	HERV-H LTR-associating protein 2 OS=Homo sapiens OX=9606 GN=HHLA2 PE=1 SV=1	0	15.677	8	3	8	3	1	414	46.8	6.14	20.21	3	0	0.428	0.728188	6.07	145.3	54.7	5.19	17.17	8709830	7.75942e+06	7.13394e+06	5173810	5.08108e+06	3.42575e+06	High	High	High	Peak Found	High	High
High	Master Protein	P54687	Branched-chain-amino-acid aminotransferase, cytosolic OS=Homo sapiens OX=9606 GN=BCAT1 PE=1 SV=3	0	15.648	10	4	10	4	1	386	42.9	5.3	25.38	4	0	0.266	0.340609	0.73	158.3	41.7	5.34	1.89	1.62642e+07	1.24103e+07	1.092e+07	5.73772e+06	4.70576e+06	4.57456e+06	High	High	High	High	High	Peak Found
High	Master Protein	P16930	Fumarylacetoacetase OS=Homo sapiens OX=9606 GN=FAH PE=1 SV=2	0	15.647	8	3	9	3	1	419	46.3	6.95	29.89	3	0	0.887	0.983676	15.75	110.3	89.7	0.57	16.73	4.71152e+06	3.8646e+06	3.49266e+06	5.92769e+06	4.49452e+06	3.26838e+06	High	Peak Found	High	High	High	High
High	Master Protein	P35606	Coatomer subunit beta' OS=Homo sapiens OX=9606 GN=COPB2 PE=1 SV=2	0	15.549	4	3	10	3	1	906	102.4	5.27	35.61	3	0	0.902	0.974848	9.44	74.4	125.6	6.3	6.61	2.1326e+06	1.88017e+06	1.51875e+06	5.20039e+06	4.48152e+06	3.71871e+06	High	High	High	High	High	High
High	Master Protein	P56537	Eukaryotic translation initiation factor 6 OS=Homo sapiens OX=9606 GN=EIF6 PE=1 SV=1	0	15.512	7	1	2	1	1	245	26.6	4.68	11.52	1	0	1.025	0.930581	36.8	88	112	50.88	48.41	2.3932e+06	870577	791820	3.5455e+06	1.13198e+06	1.50923e+06	High	Peak Found	Peak Found	High	Peak Found	Peak Found
High	Master Protein	Q99729	Heterogeneous nuclear ribonucleoprotein A/B OS=Homo sapiens OX=9606 GN=HNRNPAB PE=1 SV=2	0	15.497	13	5	16	5	1	332	36.2	8.21	33.51	5	0	0.838	0.995439	13.61	108.5	91.5	14.52	6.66	1.55359e+07	9.90775e+06	9.12027e+06	1.63905e+07	11719150	1.14564e+07	High	High	High	High	High	High
High	Master Protein	Q15382	GTP-binding protein Rheb OS=Homo sapiens OX=9606 GN=RHEB PE=1 SV=1	0	15.487	20	3	7	3	1	184	20.5	5.92	22.43	3	0	2.398	0.296868	20.59	25.8	174.2	75.17	32.96	472942	1.1938e+06	309666	5.22726e+06	3.7386e+06	2.00668e+06	High	Peak Found	Peak Found	High	High	High
High	Master Protein	Q9UKY7	Protein CDV3 homolog OS=Homo sapiens OX=9606 GN=CDV3 PE=1 SV=1	0	15.393	19	1	2	1	1	258	27.3	6.4	15.27	1	0	0.01	1.19206e-16		200		20.07		612724	474760	619263				High	Peak Found	High	Not Found	Not Found	Not Found
High	Master Protein	P0DME0	Protein SETSIP OS=Homo sapiens OX=9606 GN=SETSIP PE=1 SV=1	0	15.389	12	3	9	3	1	302	34.9	4.31	26.64	3	0	0.412	0.688509	4.55	139.8	60.2	2.57	19.21	9.01281e+06	7725621	6.81599e+06	4.33384e+06	4.61985e+06	4.92227e+06	High	High	High	Peak Found	Peak Found	High
High	Master Protein	P47914	60S ribosomal protein L29 OS=Homo sapiens OX=9606 GN=RPL29 PE=1 SV=2	0	15.365	14	2	18	2	1	159	17.7	11.66	37.33	2	0	0.596	0.916399	2.5	125.2	74.8	3.81	8.72	1.9334e+07	14768775	13506659	1.76221e+07	1.26953e+07	11462538	High	High	High	High	High	High
High	Master Protein	P20042	Eukaryotic translation initiation factor 2 subunit 2 OS=Homo sapiens OX=9606 GN=EIF2S2 PE=1 SV=2	0	15.291	12	3	3	3	1	333	38.4	5.8	9.45	3	0	0.707	0.951667	16.96	126.9	73.1	2.29	5.95	5.61601e+06	4.38817e+06	4.04442e+06	4.49755e+06	4.04793e+06	3.47457e+06	Peak Found	Peak Found	High	Peak Found	High	High
High	Master Protein	P19784	Casein kinase II subunit alpha' OS=Homo sapiens OX=9606 GN=CSNK2A2 PE=1 SV=1	0	15.263	16	5	15	4	1	350	41.2	8.56	17.4	5	0	0.69	0.946879	13.74	52.5	147.5	11.1	25.08	3.73517e+06	2.43997e+06	2.48478e+06	1.68787e+07	8.19403e+06	1.04126e+07	High	High	High	High	High	High
High	Master Protein	Q7KYR7	Butyrophilin subfamily 2 member A1 OS=Homo sapiens OX=9606 GN=BTN2A1 PE=1 SV=3	0	15.261	6	3	11	3	1	527	59.6	6.48	21.59	3	0	0.601	0.925799	6.34	126.6	73.4	5.17	5.55	3.33014e+06	2.44878e+06	2.36947e+06	2.91766e+06	2.16257e+06	2.03184e+06	High	High	High	High	High	High
High	Master Protein	Q99426	Tubulin-folding cofactor B OS=Homo sapiens OX=9606 GN=TBCB PE=1 SV=2	0	15.219	9	2	6	2	1	244	27.3	5.15	16.85	2	0	1.165	0.891763	21.65	95.1	104.9	23.33	13.52	1.11876e+06	1.12958e+06	1.32784e+06	1.95364e+06	2.07406e+06	1.69794e+06	Peak Found	High	High	High	High	Peak Found
High	Master Protein	Q8IUX4	DNA dC->dU-editing enzyme APOBEC-3F OS=Homo sapiens OX=9606 GN=APOBEC3F PE=1 SV=3	0	15.189	7	2	5	1	1	373	45	7.23	16.44	2	0	1.883	0.52349	58.77	72.9	127.1	36.06	61.63	1.15606e+06	559745		4.95901e+06	1.82003e+06	1.19592e+06	Peak Found	Peak Found	Not Found	High	High	High
High	Master Protein	P51809	Vesicle-associated membrane protein 7 OS=Homo sapiens OX=9606 GN=VAMP7 PE=1 SV=3	0	15.116	16	4	9	4	1	220	24.9	8.6	24.95	4	0	0.241	0.225923	0.57	165.9	34.1	3.62	11.18	9.72337e+06	8453332	7.27776e+06	3.44609e+06	2.28244e+06	2.23316e+06	High	High	High	Peak Found	Peak Found	High
High	Master Protein	Q12904	Aminoacyl tRNA synthase complex-interacting multifunctional protein 1 OS=Homo sapiens OX=9606 GN=AIMP1 PE=1 SV=2	0	15.06	6	1	2	1	1	312	34.3	8.43	10.99	1	0	0.755	0.985767	9.36	114	86	9.6	14.96	727570	489310	496919	814163	589785	462366	Peak Found	High	High	Peak Found	Peak Found	Peak Found
High	Master Protein	P37235	Hippocalcin-like protein 1 OS=Homo sapiens OX=9606 GN=HPCAL1 PE=1 SV=3	0	15.027	21	4	15	2	1	193	22.3	5.35	34.82	4	0	0.968	0.942409	11.24	100	100	2.45	7.9	1.92392e+06	1.51063e+06	1.37093e+06	2.85896e+06	1.97939e+06	2.05873e+06	High	High	High	High	Peak Found	High
High	Master Protein	Q96BI3	Gamma-secretase subunit APH-1A OS=Homo sapiens OX=9606 GN=APH1A PE=1 SV=1	0	14.961	5	1	5	1	1	265	29	7.9	17.18	1	0														Not Found	High	Not Found	Not Found	High	High
High	Master Protein	Q15025	TNFAIP3-interacting protein 1 OS=Homo sapiens OX=9606 GN=TNIP1 PE=1 SV=2	0	14.955	6	4	9	4	1	636	71.8	6.62	25.25	4	0	0.01	1.19206e-16		200		3.74		6.76205e+06	5.86545e+06	5.40096e+06				High	High	High	Not Found	Not Found	Not Found
High	Master Protein	Q9NV92	NEDD4 family-interacting protein 2 OS=Homo sapiens OX=9606 GN=NDFIP2 PE=1 SV=2	0	14.869	4	1	4	1	1	336	36.4	5.08	16.65	1	0	0.01	1.19206e-16		200		43.32		2800783	1.43136e+06	871472				High	High	High	Not Found	Not Found	Not Found
High	Master Protein	Q2M2I8	AP2-associated protein kinase 1 OS=Homo sapiens OX=9606 GN=AAK1 PE=1 SV=3	0	14.865	6	3	3	3	1	961	103.8	6.6	9.65	3	0	1.432	0.756882	16.03	79.4	120.6	19.29	8.4	1.27203e+06	744006	699261	2.25385e+06	1.67049e+06	1.4652e+06	Peak Found	Peak Found	Peak Found	High	High	Peak Found
High	Master Protein	Q14242	P-selectin glycoprotein ligand 1 OS=Homo sapiens OX=9606 GN=SELPLG PE=1 SV=1	0	14.798	8	4	18	4	1	412	43.2	4.4	49.83	4	0	2.083	0.554779	16.68	61.4	138.6	0.7	8.16	36900524	3.04214e+07	2.78755e+07	105736898	98758712	94284020	High	High	High	High	High	High
High	Master Protein	Q16629	Serine/arginine-rich splicing factor 7 OS=Homo sapiens OX=9606 GN=SRSF7 PE=1 SV=1	0	14.798	9	2	12	1	1	238	27.4	11.82	42.69	2	0	0.559	0.908141	6.14	134.6	65.4	14.33	11.63	2338114	2.45432e+06	2.27786e+06	2.11205e+06	1.60572e+06	1.89907e+06	High	High	High	High	High	High
High	Master Protein	Q9H4A4	Aminopeptidase B OS=Homo sapiens OX=9606 GN=RNPEP PE=1 SV=2	0	14.778	10	5	7	5	1	650	72.5	5.74	14.35	5	0	0.351	0.536741	3.56	147.4	52.6	5.08	39.15	5.08149e+06	4.52739e+06	3.80122e+06	1.2818e+06	2.13254e+06	2.29848e+06	High	High	High	High	Peak Found	High
High	Master Protein	O43566	Regulator of G-protein signaling 14 OS=Homo sapiens OX=9606 GN=RGS14 PE=1 SV=4	0	14.748	5	2	4	2	1	566	61.4	8.19	12.11	2	0														High	Not Found	Not Found	High	High	Not Found
High	Master Protein	P47897	Glutamine--tRNA ligase OS=Homo sapiens OX=9606 GN=QARS PE=1 SV=1	0	14.718	9	6	12	6	1	775	87.7	7.15	27.47	6	0	0.703	0.957772	10.83	115.8	84.2	3.09	7.42	4.49654e+06	3.5158e+06	3.1579e+06	5.08511e+06	3.67392e+06	3.41654e+06	High	High	High	High	High	High
High	Master Protein	Q01581	Hydroxymethylglutaryl-CoA synthase, cytoplasmic OS=Homo sapiens OX=9606 GN=HMGCS1 PE=1 SV=2	0	14.691	7	3	7	3	1	520	57.3	5.41	18.81	3	0	0.207	0.141879	0.19	181.4	18.6	6.51	6.49	3.20741e+06	2.98072e+06	2.57567e+06	513286	404042	432849	High	High	High	Peak Found	Peak Found	Peak Found
High	Master Protein	O15439	Multidrug resistance-associated protein 4 OS=Homo sapiens OX=9606 GN=ABCC4 PE=1 SV=3	0	14.676	2	3	8	3	1	1325	149.4	8.19	21.33	3	0	0.319	0.457778	1.59	152.8	47.2	2.85	23.98	4.34387e+06	3.75016e+06	3.32744e+06	2.1824e+06	1.08834e+06	1.5314e+06	High	High	High	Peak Found	High	Peak Found
High	Master Protein	P06493	Cyclin-dependent kinase 1 OS=Homo sapiens OX=9606 GN=CDK1 PE=1 SV=3	0	14.661	19	5	16	4	1	297	34.1	8.4	37.46	5	0	1.202	0.891763	12.99	67.6	132.4	25.29	4.47	2.57395e+06	1.34279e+06	1.31675e+06	5.00346e+06	4.18302e+06	3627467	Peak Found	High	High	High	High	High
High	Master Protein	Q04760	Lactoylglutathione lyase OS=Homo sapiens OX=9606 GN=GLO1 PE=1 SV=4	0	14.642	22	6	20	6	1	184	20.8	5.31	38.98	6	0	0.49	0.830059	3.42	132.3	67.7	1.63	3.57	5.56581e+07	4.48797e+07	4.0183e+07	42294112	3.30396e+07	3.02657e+07	High	High	High	High	High	High
High	Master Protein	Q13404	Ubiquitin-conjugating enzyme E2 variant 1 OS=Homo sapiens OX=9606 GN=UBE2V1 PE=1 SV=2	0	14.605	35	6	29	6	1	147	16.5	7.93	63.06	6	0	0.741	0.970664	7.15	113.7	86.3	3.15	2.52	43741935	3.37231e+07	30980540	47405693	3.66986e+07	3.50476e+07	High	High	High	High	High	High
High	Master Protein	P36507	Dual specificity mitogen-activated protein kinase kinase 2 OS=Homo sapiens OX=9606 GN=MAP2K2 PE=1 SV=1	0	14.536	11	4	11	3	1	400	44.4	6.55	27.37	4	0	1.061	0.924503	23.34	92.2	107.8	13.22	5.81	2.00047e+06	1.53753e+06	1.14884e+06	3.48421e+06	2.53982e+06	2.44934e+06	Peak Found	High	High	High	High	High
High	Master Protein	Q9Y678	Coatomer subunit gamma-1 OS=Homo sapiens OX=9606 GN=COPG1 PE=1 SV=1	0	14.529	3	2	4	2	1	874	97.7	5.47	12.47	2	0	1.523	0.704033	10.44	79.3	120.7	17.85	14.55	745481	654066	418954	1.70613e+06	1331223	990145	Peak Found	Peak Found	High	Peak Found	High	High
High	Master Protein	P00450	Ceruloplasmin OS=Homo sapiens OX=9606 GN=CP PE=1 SV=1	0	14.516	2	2	15	2	1	1065	122.1	5.72	32.46	2	0	1.044	0.924681	17.7	94.5	105.5	13.22	3.72	1.42053e+06	1009507	813367	1.998e+06	1.66189e+06	1.4627e+06	High	High	High	High	High	High
High	Master Protein	P53618	Coatomer subunit beta OS=Homo sapiens OX=9606 GN=COPB1 PE=1 SV=3	0	14.461	4	3	9	3	1	953	107.1	6.05	19.1	3	0	1.116	0.908141	39.83	74.9	125.1	37.7	11.16	1.57607e+06	846399	554710	2.51811e+06	1.66729e+06	1.92488e+06	High	High	Peak Found	High	High	High
High	Master Protein	P18077	60S ribosomal protein L35a OS=Homo sapiens OX=9606 GN=RPL35A PE=1 SV=2	0	14.368	23	5	18	5	1	110	12.5	11.06	37.84	5	0	0.929	0.980758	16.28	108.7	91.3	1.12	8.81	2.54878e+07	2.04458e+07	1.86066e+07	34293687	2.46914e+07	2.22585e+07	High	High	High	High	High	High
High	Master Protein	O15305	Phosphomannomutase 2 OS=Homo sapiens OX=9606 GN=PMM2 PE=1 SV=1	0	14.337	15	3	4	3	1	246	28.1	6.77	10.72	3	0	0.646	0.942641	5.94	118.3	81.7	15.94	35.31	2.06681e+06	2.17231e+06	2.11126e+06	1349277	2.15925e+06	2.15572e+06	Peak Found	High	High	Peak Found	Peak Found	Peak Found
High	Master Protein	Q9P265	Disco-interacting protein 2 homolog B OS=Homo sapiens OX=9606 GN=DIP2B PE=1 SV=3	0	14.285	4	4	12	4	1	1576	171.4	8.09	30.11	4	0	0.588	0.919579	5.26	132.2	67.8	1.4	6.66	3.49791e+06	2.83262e+06	2.53848e+06	2.57743e+06	2.29942e+06	1.92041e+06	High	High	High	High	High	High
High	Master Protein	P12081	Histidine--tRNA ligase, cytoplasmic OS=Homo sapiens OX=9606 GN=HARS PE=1 SV=2	0	14.269	8	4	11	4	1	509	57.4	5.88	30.38	4	0	0.599	0.910578	5.96	130.5	69.5	6.93	11.75	5.74067e+06	5.06831e+06	4.03814e+06	3.9593e+06	3.58588e+06	3.84701e+06	High	High	High	High	High	High
High	Master Protein	O15511	Actin-related protein 2/3 complex subunit 5 OS=Homo sapiens OX=9606 GN=ARPC5 PE=1 SV=3	0	14.261	18	2	4	1	1	151	16.3	5.67	18.52	2	0	0.961	0.951477	9.76	101.1	98.9	8.28	12.35	3.09283e+06	2809055	2.72045e+06	3.99128e+06	4.11264e+06	3.74107e+06	Peak Found	High	Peak Found	High	Peak Found	High
High	Master Protein	Q9H444	Charged multivesicular body protein 4b OS=Homo sapiens OX=9606 GN=CHMP4B PE=1 SV=1	0	14.25	11	2	10	2	1	224	24.9	4.82	32.68	2	0	1.169	0.891763	57.14	89.9	110.1	9.63	7.49	2.02306e+06	1.42444e+06	1.26584e+06	3.13181e+06	2.50643e+06	2.0949e+06	High	High	High	High	High	High
High	Master Protein	Q9HC16	DNA dC->dU-editing enzyme APOBEC-3G OS=Homo sapiens OX=9606 GN=APOBEC3G PE=1 SV=1	0	14.134	12	4	12	3	1	384	46.4	8	11.3	4	1	1.27	0.857928	35.53	66.1	133.9	28.78	9.54	2.32436e+06	1.14218e+06	1.13178e+06	4.34815e+06	3.60659e+06	3.96656e+06	High	High	High	High	High	High
High	Master Protein	P05771	Protein kinase C beta type OS=Homo sapiens OX=9606 GN=PRKCB PE=1 SV=4	0	14.101	4	3	11	3	1	671	76.8	7.01	29.76	3	0	0.263	0.267239	1.58	157	43	6.54	7.72	8.81418e+06	6.30924e+06	6.2554e+06	3.52066e+06	2.6986e+06	2.31898e+06	High	High	High	Peak Found	High	High
High	Master Protein	P35998	26S proteasome regulatory subunit 7 OS=Homo sapiens OX=9606 GN=PSMC2 PE=1 SV=3	0	14.005	8	3	8	3	1	433	48.6	5.95	25.82	3	0	0.975	0.942129	30.81	79.5	120.5	17.25	9.14	1.7787e+06	1.29787e+06	934920	3.50229e+06	2.82822e+06	2.28193e+06	High	High	High	High	High	High
High	Master Protein	Q06124	Tyrosine-protein phosphatase non-receptor type 11 OS=Homo sapiens OX=9606 GN=PTPN11 PE=1 SV=2	0	13.969	10	4	8	4	1	597	68.4	7.3	18.14	4	0	0.715	0.974848	7.67	117.5	82.5	6.73	3.02	2.82178e+06	2.51573e+06	2.01867e+06	2.79613e+06	2.40829e+06	2.20231e+06	High	High	High	High	High	High
High	Master Protein	P32246	C-C chemokine receptor type 1 OS=Homo sapiens OX=9606 GN=CCR1 PE=1 SV=1	0	13.947	10	4	10	4	1	355	41.1	8.16	28.72	4	0	6.111	0.0169175	17.45	10.9	189.1	9.6	9.03	734560	666267	503295	1.96114e+07	1.50192e+07	1.25916e+07	Peak Found	High	Peak Found	High	High	High
High	Master Protein	P49023	Paxillin OS=Homo sapiens OX=9606 GN=PXN PE=1 SV=3	0	13.945	4	2	6	2	1	591	64.5	6.19	21.25	2	0	12.492	5.98189e-05	5.61	12.9	187.1		14.58		72415.8		2.2136e+06	1.35016e+06	1.42669e+06	Not Found	Peak Found	Not Found	High	High	High
High	Master Protein	Q04637	Eukaryotic translation initiation factor 4 gamma 1 OS=Homo sapiens OX=9606 GN=EIF4G1 PE=1 SV=4	0	13.848	3	4	11	4	1	1599	175.4	5.33	27.59	4	0	1.007	0.942129	46.48	108.3	91.7	12.57	6.99	2.90212e+06	2.99053e+06	2.69315e+06	4.82244e+06	3.58555e+06	3.23177e+06	High	High	High	High	High	High
High	Master Protein	P52333	Tyrosine-protein kinase JAK3 OS=Homo sapiens OX=9606 GN=JAK3 PE=1 SV=2	0	13.793	3	4	8	4	1	1124	125	7.18	21.34	4	0	0.879	0.985767	8.98	147.5	52.5	2.63	7.51	7.96396e+06	6.4657e+06	5.65955e+06	4.08253e+06	3.53719e+06	2.88237e+06	High	High	High	High	High	Peak Found
High	Master Protein	P42081	T-lymphocyte activation antigen CD86 OS=Homo sapiens OX=9606 GN=CD86 PE=1 SV=2	0	13.787	11	5	22	5	1	329	37.7	6.92	50.85	5	0	1.083	0.941464	32.26	103.4	96.6	3.99	9.1	4.99251e+07	3.85184e+07	3.44781e+07	7.2154e+07	5.17929e+07	4.6566e+07	High	High	High	High	High	High
High	Master Protein	O14908	PDZ domain-containing protein GIPC1 OS=Homo sapiens OX=9606 GN=GIPC1 PE=1 SV=2	0	13.78	9	2	6	2	1	333	36	6.28	20.49	2	0	0.756	0.985907	26.19	105.6	94.4	15.71	44.87	397299	438582	328013	221675	477101	437074	Peak Found	High	High	High	High	High
High	Master Protein	P04844	Dolichyl-diphosphooligosaccharide--protein glycosyltransferase subunit 2 OS=Homo sapiens OX=9606 GN=RPN2 PE=1 SV=3	0	13.751	6	2	3	2	1	631	69.2	5.69	11.06	2	0	0.01	1.19206e-16		200		13.05		1.5488e+06	1.64199e+06	1.37627e+06				Peak Found	High	High	Not Found	Not Found	Not Found
High	Master Protein	Q14624	Inter-alpha-trypsin inhibitor heavy chain H4 OS=Homo sapiens OX=9606 GN=ITIH4 PE=1 SV=4	0	13.705	2	2	22	2	1	930	103.3	6.98	53.41	2	0	1.237	0.908917	12.48	90.2	109.8	5.73	12.37	34027388	25405980	2.28397e+07	65971989	44509063	40429513	High	High	High	High	High	High
High	Master Protein	Q8TDW0	Volume-regulated anion channel subunit LRRC8C OS=Homo sapiens OX=9606 GN=LRRC8C PE=1 SV=2	0	13.606	2	2	5	2	1	803	92.4	7.62	8.84	2	0	0.445	0.789827	4.2	149.7	50.3	17.82	32.57	238019	227802	252917	135578	84709.7	152003	Peak Found	High	High	Peak Found	Peak Found	High
High	Master Protein	Q9BPX5	Actin-related protein 2/3 complex subunit 5-like protein OS=Homo sapiens OX=9606 GN=ARPC5L PE=1 SV=1	0	13.573	25	4	13	3	1	153	16.9	6.6	32.19	4	1	0.765	0.976299	19.21	116.6	83.4	1.69	6.23	5.94737e+06	5.0149e+06	4.48957e+06	5.87432e+06	5.05215e+06	5.11254e+06	High	High	High	High	High	High
High	Master Protein	P07741	Adenine phosphoribosyltransferase OS=Homo sapiens OX=9606 GN=APRT PE=1 SV=2	0	13.572	14	2	10	2	1	180	19.6	6.02	27.78	2	0	0.696	0.946879	1.15	117.9	82.1	6.92	0.93	9.01801e+06	7.41525e+06	5.9744e+06	9077064	7.2447e+06	6.97647e+06	High	High	High	High	High	High
High	Master Protein	P02042	Hemoglobin subunit delta OS=Homo sapiens OX=9606 GN=HBD PE=1 SV=2	0	13.553	13	2	20	2	1	147	16	8.05	58.06	2	0	0.652	0.933551	9.42	124.8	75.2	2.31	5.18	1.41861e+08	113520445	1.0866e+08	1.18823e+08	1.00299e+08	101147294	High	High	High	High	High	High
High	Master Protein	P34910	Protein EVI2B OS=Homo sapiens OX=9606 GN=EVI2B PE=1 SV=2	0	13.552	6	2	3	2	1	448	48.6	4.83	11.63	2	0	1.549	0.688509	10.34	76.7	123.3	19.16	6.44	1.39143e+06	1.6641e+06	1.41124e+06	4.39941e+06	3.23197e+06	3.4649e+06	Peak Found	Peak Found	Peak Found	High	High	Peak Found
High	Master Protein	Q04756	Hepatocyte growth factor activator OS=Homo sapiens OX=9606 GN=HGFAC PE=1 SV=1	0	13.537	5	3	5	3	1	655	70.6	7.24	10.33	3	0	0.879	0.978291	7.02	105.9	94.1	4.16	2.74	3.14898e+06	2.60621e+06	2.2016e+06	4.09305e+06	3.28294e+06	2.985e+06	High	High	Peak Found	High	Peak Found	High
High	Master Protein	P25789	Proteasome subunit alpha type-4 OS=Homo sapiens OX=9606 GN=PSMA4 PE=1 SV=1	0	13.523	13	4	25	4	1	261	29.5	7.72	60.77	4	0	0.847	0.997981	9.29	107.1	92.9	5.02	3.06	2.58647e+07	2.16428e+07	2.12268e+07	3.47905e+07	2.69721e+07	2.52356e+07	High	High	High	High	High	High
High	Master Protein	O94979	Protein transport protein Sec31A OS=Homo sapiens OX=9606 GN=SEC31A PE=1 SV=3	0	13.487	2	2	5	2	1	1220	132.9	6.89	7.97	2	0	0.975	0.942641	25.98	102.8	97.2	17.82	14.87	1.20362e+06	910160	628832	1.73424e+06	1.23802e+06	986842	High	High	Peak Found	High	High	Peak Found
High	Master Protein	Q9UN37	Vacuolar protein sorting-associated protein 4A OS=Homo sapiens OX=9606 GN=VPS4A PE=1 SV=1	0	13.465	10	4	16	1	1	437	48.9	7.8	39.94	4	0	0.917	0.957772	7.33	104.4	95.6	5.45	8.69	1.88239e+06	1.63941e+06	1345878	2.78231e+06	2.02369e+06	1.80455e+06	High	High	High	Peak Found	Peak Found	Peak Found
High	Master Protein	O00170	AH receptor-interacting protein OS=Homo sapiens OX=9606 GN=AIP PE=1 SV=2	0	13.453	11	3	6	3	1	330	37.6	6.29	14.48	3	0	0.655	0.945442	4.77	152.8	47.2	43.52	54.03	1.15351e+06	2.09406e+06	2.26448e+06	1.08521e+06	930786	2.0236e+06	High	High	High	Peak Found	Peak Found	High
High	Master Protein	P43686	26S proteasome regulatory subunit 6B OS=Homo sapiens OX=9606 GN=PSMC4 PE=1 SV=2	0	13.398	6	2	10	2	1	418	47.3	5.21	19.72	2	0	0.712	0.972865	6.9	120.7	79.3	11.01	5.98	2.08721e+06	1.52802e+06	1.248e+06	1.92941e+06	1.444e+06	1.3213e+06	High	High	High	High	High	High
High	Master Protein	P07384	Calpain-1 catalytic subunit OS=Homo sapiens OX=9606 GN=CAPN1 PE=1 SV=1	0	13.345	8	6	8	6	1	714	81.8	5.67	17.02	6	0	1.122	0.931192	12.05	93.3	106.7	4.31	0.29	8.06968e+06	6.60088e+06	6.48698e+06	1.34384e+07	1.08457e+07	1.02753e+07	High	Peak Found	Peak Found	High	High	High
High	Master Protein	P28068	HLA class II histocompatibility antigen, DM beta chain OS=Homo sapiens OX=9606 GN=HLA-DMB PE=1 SV=1	0	13.334	21	4	11	4	1	263	28.9	7.44	33.07	4	0	0.437	0.756804	2.51	154.9	45.1	3.66	7.83	2.81271e+06	2.32112e+06	1.98016e+06	1297828	959521	854614	High	High	High	High	High	High
High	Master Protein	O43592	Exportin-T OS=Homo sapiens OX=9606 GN=XPOT PE=1 SV=2	0	13.298	4	3	8	3	1	962	109.9	5.39	20.8	3	0	0.638	0.941464	3.87	122.3	77.7	5.93	3.55	1.66638e+06	1.45288e+06	1.18043e+06	1.5259e+06	1.31691e+06	1.17531e+06	High	High	High	High	High	High
High	Master Protein	Q13188	Serine/threonine-protein kinase 3 OS=Homo sapiens OX=9606 GN=STK3 PE=1 SV=2	0	13.29	6	2	4	2	1	491	56.3	5.24	13.27	2	0														Peak Found	High	Peak Found	High	High	Peak Found
High	Master Protein	P21399	Cytoplasmic aconitate hydratase OS=Homo sapiens OX=9606 GN=ACO1 PE=1 SV=3	0	13.286	4	3	15	3	1	889	98.3	6.68	18.98	3	0	0.697	0.970664	8.55	116	84	4.37	5.52	2.52056e+06	2.11528e+06	1.77363e+06	2.70846e+06	2.14082e+06	1.87014e+06	High	High	High	High	High	High
High	Master Protein	P04745	Alpha-amylase 1 OS=Homo sapiens OX=9606 GN=AMY1A PE=1 SV=2	0	13.282	4	2	7	2	1	511	57.7	6.93	21.11	2	0	0.811	0.993579	15.42	112.5	87.5	1.92	9.8	2.10115e+06	1.65781e+06	1.51592e+06	2.28871e+06	1.65949e+06	1.91453e+06	High	High	High	High	High	High
High	Master Protein	Q9UBQ0	Vacuolar protein sorting-associated protein 29 OS=Homo sapiens OX=9606 GN=VPS29 PE=1 SV=1	0	13.273	17	3	10	3	1	182	20.5	6.79	25.8	3	0	0.754	0.9709	8.42	115.4	84.6	0.82	12.64	8.46512e+06	6.85736e+06	6209261	1.03058e+07	7.23143e+06	6169843	High	High	High	High	High	High
High	Master Protein	P26718	NKG2-D type II integral membrane protein OS=Homo sapiens OX=9606 GN=KLRK1 PE=1 SV=1	0	13.214	5	1	4	1	1	216	25.3	8.21	12.75	1	0	100	1.19206e-16			200		2.01				8.11355e+06	6.80284e+06	6.46784e+06	Not Found	Not Found	Not Found	High	High	High
High	Master Protein	Q53QZ3	Rho GTPase-activating protein 15 OS=Homo sapiens OX=9606 GN=ARHGAP15 PE=1 SV=2	0	13.209	5	2	6	2	1	475	54.5	9.39	11.24	2	0	1.774	0.582934	6.13	51	149	24.65	3.64	419729	343264	196269	1773107	1.36323e+06	1.38549e+06	Peak Found	High	High	High	High	High
High	Master Protein	Q9NY35	Claudin domain-containing protein 1 OS=Homo sapiens OX=9606 GN=CLDND1 PE=1 SV=1	0	13.182	13	3	8	3	1	253	28.6	5.82	21.64	3	0	0.379	0.608149	1.23	144.3	55.7	2.36	5.17	3.19844e+07	25397735	2.27547e+07	16061934	1.43884e+07	1.33511e+07	High	High	High	Peak Found	High	High
High	Master Protein	P13798	Acylamino-acid-releasing enzyme OS=Homo sapiens OX=9606 GN=APEH PE=1 SV=4	0	13.169	6	4	10	4	1	732	81.2	5.48	21.78	4	0	1.129	0.902836	12.78	100	100	94.83	10.23	9.07394e+06	1.5038e+06	1.54967e+06	2.71209e+06	2.70054e+06	2.31143e+06	High	High	High	High	High	High
High	Master Protein	P46109	Crk-like protein OS=Homo sapiens OX=9606 GN=CRKL PE=1 SV=1	0	13.134	12	3	6	3	1	303	33.8	6.74	12.84	3	0	0.902	0.969935	15.01	109.7	90.3	12.34	24.87	2.01793e+06	1.28472e+06	1.38666e+06	2.21196e+06	2.17375e+06	1.23401e+06	High	Peak Found	Peak Found	High	High	High
High	Master Protein	Q13094	Lymphocyte cytosolic protein 2 OS=Homo sapiens OX=9606 GN=LCP2 PE=1 SV=1	0	13.125	10	5	10	5	1	533	60.2	6.27	24.49	5	0	1.341	0.830237	28.17	85.3	114.7	6.18	10	2.97977e+06	2.15244e+06	2.14609e+06	6194151	4.53647e+06	3.89702e+06	Peak Found	High	Peak Found	High	High	High
High	Master Protein	O75531	Barrier-to-autointegration factor OS=Homo sapiens OX=9606 GN=BANF1 PE=1 SV=1	0	13.067	40	2	9	2	1	89	10.1	6.09	32.38	2	0	1.716	0.649716	28.73	72.9	127.1	13.95	20.89	2.63541e+06	2.55803e+06	2.60425e+06	6.18289e+06	6.41977e+06	7.2718e+06	High	High	High	High	High	High
High	Master Protein	A8MWD9	Putative small nuclear ribonucleoprotein G-like protein 15 OS=Homo sapiens OX=9606 GN=SNRPGP15 PE=5 SV=2	0	12.958	26	3	10	3	1	76	8.5	8.84	33.6	3	0	1.325	0.891763	46.55	98.2	101.8	18.96	23.91	4.9241e+06	5.66624e+06	5.24732e+06	7.17968e+06	8.45396e+06	9.00367e+06	High	High	High	Peak Found	High	High
High	Master Protein	P62166	Neuronal calcium sensor 1 OS=Homo sapiens OX=9606 GN=NCS1 PE=1 SV=2	0	12.952	16	3	5	3	1	190	21.9	4.83	14.9	3	0	0.32	0.483147	0.24	184.7	15.3	5.69		4.54218e+06	3.74069e+06	3.07957e+06		441974		High	High	High	Not Found	Peak Found	Not Found
High	Master Protein	O60880	SH2 domain-containing protein 1A OS=Homo sapiens OX=9606 GN=SH2D1A PE=1 SV=1	0	12.944	34	2	3	2	1	128	14.2	8.56	13.31	2	0														High	High	Not Found	Not Found	Not Found	Not Found
High	Master Protein	Q9Y6W8	Inducible T-cell costimulator OS=Homo sapiens OX=9606 GN=ICOS PE=1 SV=1	0	12.922	13	2	6	2	1	199	22.6	8.72	18.71	2	0	1.115	0.933551	24.69	89.2	110.8	4.78	6.66	9.66296e+06	8.27664e+06	7.9277e+06	1.63864e+07	15086689	1.39979e+07	High	High	High	High	Peak Found	High
High	Master Protein	Q9H813	Transmembrane protein 206 OS=Homo sapiens OX=9606 GN=TMEM206 PE=1 SV=1	0	12.913	11	3	6	3	1	350	40	8.88	10.98	3	0	0.515	0.884497	4.25	143	57	6.2	23.05	3.55154e+06	3.05874e+06	2.46949e+06	2.04707e+06	1.23901e+06	1.88369e+06	High	High	High	Peak Found	Peak Found	Peak Found
High	Master Protein	P49189	4-trimethylaminobutyraldehyde dehydrogenase OS=Homo sapiens OX=9606 GN=ALDH9A1 PE=1 SV=3	0	12.912	6	3	9	3	1	494	53.8	5.87	25.54	3	0	0.831	0.996144	6.32	108.6	91.4	4.25	8.73	5.3271e+06	4.73033e+06	4.14931e+06	6.7756e+06	5.49059e+06	4455164	Peak Found	High	High	Peak Found	High	High
High	Master Protein	Q9Y316	Protein MEMO1 OS=Homo sapiens OX=9606 GN=MEMO1 PE=1 SV=1	0	12.85	12	2	4	2	1	297	33.7	7.14	13.77	2	0	0.387	0.689559	6.96	146.5	53.5	20	50.4	796396	945826	857700	607215	361579	886126	Peak Found	High	High	Peak Found	Peak Found	High
High	Master Protein	Q6P9G4	Transmembrane protein 154 OS=Homo sapiens OX=9606 GN=TMEM154 PE=1 SV=2	0	12.847	14	1	4	1	1	183	20.5	4.53	23.37	1	0	0.444	0.785352	2.12	137.7	62.3	12.99	16.33	1.21963e+06	1288655	1098288	736862	822647	740810	High	High	High	High	Peak Found	Peak Found
High	Master Protein	P59768	Guanine nucleotide-binding protein G(I)/G(S)/G(O) subunit gamma-2 OS=Homo sapiens OX=9606 GN=GNG2 PE=1 SV=2	0	12.771	32	2	9	2	1	71	7.8	7.99	27.76	2	0	1.241	0.908141	9.02	90.2	109.8	9.16	25.09	7.15359e+06	6.84899e+06	6.29762e+06	9.35811e+06	1.19788e+07	1.17887e+07	High	High	High	Peak Found	High	High
High	Master Protein	P62913	60S ribosomal protein L11 OS=Homo sapiens OX=9606 GN=RPL11 PE=1 SV=2	0	12.766	8	1	12	1	1	178	20.2	9.6	40.65	1	0	0.777	0.978291	5.04	110.2	89.8	5.7	6.51	9.91217e+06	8.48868e+06	8.2761e+06	12476181	9.95383e+06	8.48513e+06	High	High	High	High	High	High
High	Master Protein	Q92918	Mitogen-activated protein kinase kinase kinase kinase 1 OS=Homo sapiens OX=9606 GN=MAP4K1 PE=1 SV=1	0	12.751	2	1	5	1	1	833	91.2	8.34	9.49	1	0	2.379	0.327325	12.51	59.2	140.8	21.27	6.02	262862	146799	142579	713215	533532	487963	Peak Found	Peak Found	Peak Found	High	High	High
High	Master Protein	Q969U7	Proteasome assembly chaperone 2 OS=Homo sapiens OX=9606 GN=PSMG2 PE=1 SV=1	0	12.662	11	3	8	3	1	264	29.4	6.98	19.8	3	0	0.64	0.930581	10.06	119.9	80.1	12.43	2.39	4.50339e+06	4.04701e+06	4.28711e+06	4.79312e+06	3.97712e+06	3.59201e+06	High	High	High	High	High	Peak Found
High	Master Protein	P25116	Proteinase-activated receptor 1 OS=Homo sapiens OX=9606 GN=F2R PE=1 SV=2	0	12.598	4	1	4	1	1	425	47.4	8.27	18.67	1	0	1.536	0.689559	17.3	78.9	121.1	14.98	10.89	1.08579e+06	782243	597984	2.31694e+06	1.72831e+06	1.43068e+06	Peak Found	Peak Found	High	High	High	High
High	Master Protein	Q15435	Protein phosphatase 1 regulatory subunit 7 OS=Homo sapiens OX=9606 GN=PPP1R7 PE=1 SV=1	0	12.598	10	4	7	4	1	360	41.5	4.91	15.21	4	0	0.563	0.891763	6.71	133.2	66.8	7.97	10.56	6.38988e+06	5.04279e+06	4.08238e+06	3.88277e+06	3.88922e+06	3.4422e+06	High	High	High	Peak Found	Peak Found	High
High	Master Protein	P83731	60S ribosomal protein L24 OS=Homo sapiens OX=9606 GN=RPL24 PE=1 SV=1	0	12.593	19	3	17	3	1	157	17.8	11.25	47.32	3	0	1.815	0.665617	17.01	81.9	118.1	1.35	6.39	36530189	2.90146e+07	2.67648e+07	82463140	60672326	56341767	High	High	High	High	High	High
High	Master Protein	P49366	Deoxyhypusine synthase OS=Homo sapiens OX=9606 GN=DHPS PE=1 SV=1	0	12.567	5	1	3	1	1	369	40.9	5.36	15.15	1	0	0.01	1.19206e-16		200		32.55		624229	702675	331055				High	High	High	Not Found	Not Found	Not Found
High	Master Protein	P34972	Cannabinoid receptor 2 OS=Homo sapiens OX=9606 GN=CNR2 PE=1 SV=1	0	12.567	3	1	5	1	1	360	39.7	8.18	15.61	1	0	100	1.19206e-16			200		6.77				1.03661e+06	774800	840568	Not Found	Not Found	Not Found	High	High	High
High	Master Protein	P52272	Heterogeneous nuclear ribonucleoprotein M OS=Homo sapiens OX=9606 GN=HNRNPM PE=1 SV=3	0	12.552	3	1	3	1	1	730	77.5	8.7	17.99	1	0	1.141	0.902836	16.31	97.5	102.5	8.16	13.96	882098	744796	581097	1.28563e+06	1.34241e+06	1.03031e+06	Peak Found	High	Peak Found	Peak Found	High	High
High	Master Protein	P62318	Small nuclear ribonucleoprotein Sm D3 OS=Homo sapiens OX=9606 GN=SNRPD3 PE=1 SV=1	0	12.533	15	2	12	2	1	126	13.9	10.32	32.75	2	0	1.361	0.884233	5.55	84.7	115.3	7.51	2.35	9.63296e+06	7.94688e+06	8.203e+06	1.91705e+07	1.61324e+07	1.46371e+07	High	High	High	High	High	High
High	Master Protein	Q08722	Leukocyte surface antigen CD47 OS=Homo sapiens OX=9606 GN=CD47 PE=1 SV=1	0	12.434	12	4	20	4	1	323	35.2	7.21	44.97	4	0	1.217	0.916399	25.01	85.4	114.6	1.28	1.82	1.38619e+08	1.14155e+08	1.06009e+08	2.71364e+08	2.22763e+08	2.0361e+08	High	High	High	High	High	High
High	Master Protein	P61081	NEDD8-conjugating enzyme Ubc12 OS=Homo sapiens OX=9606 GN=UBE2M PE=1 SV=1	0	12.418	17	3	18	3	1	183	20.9	7.69	27.46	3	0	0.563	0.891763	6.13	127.9	72.1	9.63	45.86	6.78556e+06	6.70662e+06	5.75981e+06	2.37194e+06	5.10704e+06	4.9566e+06	High	High	High	High	High	High
High	Master Protein	P11766	Alcohol dehydrogenase class-3 OS=Homo sapiens OX=9606 GN=ADH5 PE=1 SV=4	0	12.35	7	3	10	3	1	374	39.7	7.49	23.12	3	0	0.733	0.967535	8.11	114.5	85.5	7.17	7.61	1.13413e+07	8.06044e+06	7.67169e+06	1.17395e+07	9.0037e+06	7.74925e+06	High	High	High	High	Peak Found	High
High	Master Protein	O43609	Protein sprouty homolog 1 OS=Homo sapiens OX=9606 GN=SPRY1 PE=1 SV=2	0	12.346	8	2	3	2	1	319	35.1	8.24	9.36	2	0	0.044	1.37943e-05	0.06	190.3	9.7	32.25	30.55	1.58261e+06	772248	693693	55804.5		66521	High	High	High	Peak Found	Not Found	Peak Found
High	Master Protein	P48509	CD151 antigen OS=Homo sapiens OX=9606 GN=CD151 PE=1 SV=3	0	12.34	8	2	7	2	1	253	28.3	7.47	16.57	2	0	1.626	0.756804	20.63	72.8	127.2	6.55	0.98	5.37716e+06	4.73769e+06	3.80494e+06	1.36725e+07	1.10269e+07	1.03079e+07	Peak Found	High	High	High	High	High
High	Master Protein	O00329	Phosphatidylinositol 4,5-bisphosphate 3-kinase catalytic subunit delta isoform OS=Homo sapiens OX=9606 GN=PIK3CD PE=1 SV=2	0	12.322	3	3	9	3	1	1044	119.4	7.18	11.41	3	0	0.583	0.924503	7.5	120	80	6.49	17.15	1.65958e+06	1.34348e+06	1.37654e+06	1.17379e+06	1.29761e+06	1.24262e+06	High	High	High	Peak Found	Peak Found	High
High	Master Protein	P26358	DNA (cytosine-5)-methyltransferase 1 OS=Homo sapiens OX=9606 GN=DNMT1 PE=1 SV=2	0	12.32	3	3	9	3	1	1616	183.1	7.75	11.38	3	0	0.81	0.9946	7.93	79.8	120.2	71.16	3.7	815775	722927	81558.1	1.6816e+06	1.44143e+06	1.38764e+06	High	High	High	High	High	High
High	Master Protein	Q7LDG7	RAS guanyl-releasing protein 2 OS=Homo sapiens OX=9606 GN=RASGRP2 PE=1 SV=1	0	12.307	6	3	6	3	1	609	69.2	7.8	17.16	3	0	9.995	0.000442769	40.69	4.7	195.3	37.91	36.06	42693.7	20099.1		1.11172e+06	1.58107e+06	1.85086e+06	Peak Found	Peak Found	Not Found	High	High	High
High	Master Protein	Q86TI2	Dipeptidyl peptidase 9 OS=Homo sapiens OX=9606 GN=DPP9 PE=1 SV=3	0	12.247	3	2	2	2	1	863	98.2	6.46	5.89	2	0	0.479	0.8457	8.13	139.6	60.4	24.87	4.68	1.31086e+06	644621	775183	698305	519237	499936	High	Peak Found	Peak Found	Peak Found	Peak Found	Peak Found
High	Master Protein	Q01130	Serine/arginine-rich splicing factor 2 OS=Homo sapiens OX=9606 GN=SRSF2 PE=1 SV=4	0	12.235	11	2	7	2	1	221	25.5	11.85	19.74	2	0	0.632	0.924503	3.09	124.2	75.8	6.55	3.94	7.05426e+06	5.38606e+06	4.61336e+06	5.82877e+06	5.04621e+06	4.4597e+06	High	High	High	High	High	High
High	Master Protein	Q8ND76	Cyclin-Y OS=Homo sapiens OX=9606 GN=CCNY PE=1 SV=2	0	12.133	5	1	6	1	1	341	39.3	7.2	19.89	1	0	0.621	0.936923	3.77	125.5	74.5	17.28	22.04	894952	568964	485897	599313	690393	449876	High	High	High	High	High	Peak Found
High	Master Protein	O15347	High mobility group protein B3 OS=Homo sapiens OX=9606 GN=HMGB3 PE=1 SV=4	0	12.129	14	2	3	2	1	200	23	8.37	9.03	2	0	0.67	0.951667	0.54	37.8	162.2	8.15	18.23	996044	710607	644365	7.0787e+06	4.13486e+06	4.14801e+06	Peak Found	Peak Found	Peak Found	High	High	Peak Found
High	Master Protein	Q15233	Non-POU domain-containing octamer-binding protein OS=Homo sapiens OX=9606 GN=NONO PE=1 SV=4	0	12.087	8	4	10	3	1	471	54.2	8.95	18.62	4	0	0.726	0.978291	12.52	115.9	84.1	8.53	23.64	2.13478e+06	1.46754e+06	1.49117e+06	1.49783e+06	1.70355e+06	1.87231e+06	High	High	High	Peak Found	Peak Found	High
High	Master Protein	P41240	Tyrosine-protein kinase CSK OS=Homo sapiens OX=9606 GN=CSK PE=1 SV=1	0	12.053	7	3	8	3	1	450	50.7	7.06	22.47	3	0	1.28	0.876741	33.31	90.5	109.5	1.54	6.87	3.31346e+06	2.78105e+06	2.48198e+06	6.47496e+06	4.721e+06	4.39059e+06	High	High	High	High	High	High
High	Master Protein	P62316	Small nuclear ribonucleoprotein Sm D2 OS=Homo sapiens OX=9606 GN=SNRPD2 PE=1 SV=1	0	12.044	32	3	11	3	1	118	13.5	9.91	36.51	3	0	1.328	0.891763	13.58	82.6	117.4	5.63	8.96	1.39031e+07	1.13399e+07	1.1412e+07	25573763	2.3194e+07	2.35185e+07	High	High	High	High	High	High
High	Master Protein	Q86UD5	Sodium/hydrogen exchanger 9B2 OS=Homo sapiens OX=9606 GN=SLC9B2 PE=1 SV=2	0	12.011	6	2	5	2	1	537	57.5	6.71	10.06	2	0				154.1	45.9	9.37	7.58		360792	288854	178176	147640	121180	Not Found	High	High	High	High	High
High	Master Protein	P56202	Cathepsin W OS=Homo sapiens OX=9606 GN=CTSW PE=1 SV=2	0	12	3	1	6	1	1	376	42.1	7.42	13.18	1	0	100	1.19206e-16			200		18.05				538612	390913	287065	Not Found	Not Found	Not Found	High	High	High
High	Master Protein	P49773	Histidine triad nucleotide-binding protein 1 OS=Homo sapiens OX=9606 GN=HINT1 PE=1 SV=2	0	11.964	36	3	11	3	1	126	13.8	6.95	33.92	3	0	0.382	0.612234	1.19	144.3	55.7	2.07	0.53	33712675	2.79814e+07	24543710	1.86519e+07	1.52487e+07	1.44786e+07	High	High	High	High	High	High
High	Master Protein	P49593	Protein phosphatase 1F OS=Homo sapiens OX=9606 GN=PPM1F PE=1 SV=3	0	11.957	5	2	4	2	1	454	49.8	5.1	4.84	2	0	0.543	0.902836	6.46	132.5	67.5	8.28	10.24	523075	389026	330829	351435	261965	303890	High	High	High	Peak Found	Peak Found	Peak Found
High	Master Protein	Q9UJU6	Drebrin-like protein OS=Homo sapiens OX=9606 GN=DBNL PE=1 SV=1	0	11.931	6	2	5	2	1	430	48.2	5.05	15.03	2	0	1.974	0.464156	16.48	65	135	49.84	31.6	2.86773e+06	1.06023e+06	964158	6.34812e+06	3.00632e+06	3.00296e+06	Peak Found	High	High	Peak Found	High	High
High	Master Protein	P43403	Tyrosine-protein kinase ZAP-70 OS=Homo sapiens OX=9606 GN=ZAP70 PE=1 SV=1	0	11.893	4	2	2	2	1	619	69.8	7.69	6.87	2	0	1.716	0.599451	13.41	72.1	127.9	17.1	18.98	177491	141257	173601	400484	369298	443915	Peak Found	Peak Found	Peak Found	Peak Found	Peak Found	High
High	Master Protein	P61513	60S ribosomal protein L37a OS=Homo sapiens OX=9606 GN=RPL37A PE=1 SV=2	0	11.871	20	1	3	1	1	92	10.3	10.43	13.21	1	0														Not Found	High	High	Not Found	Not Found	High
High	Master Protein	Q99614	Tetratricopeptide repeat protein 1 OS=Homo sapiens OX=9606 GN=TTC1 PE=1 SV=1	0	11.862	4	1	5	1	1	292	33.5	4.84	15.67	1	0	0.643	0.942409	2.68	121.7	78.3	6.67	5.09	1.37023e+06	1.06864e+06	894860	1.21831e+06	926673	971498	High	High	High	High	Peak Found	Peak Found
High	Master Protein	Q13595	Transformer-2 protein homolog alpha OS=Homo sapiens OX=9606 GN=TRA2A PE=1 SV=1	0	11.85	8	2	6	2	1	282	32.7	11.27	15.63	2	0	1.56	0.673401	12.44	45.7	154.3	7.8	8.21	669571	628288	507900	3.81617e+06	2.68862e+06	2.55708e+06	Peak Found	Peak Found	High	High	High	High
High	Master Protein	Q9Y5P6	Mannose-1-phosphate guanyltransferase beta OS=Homo sapiens OX=9606 GN=GMPPB PE=1 SV=2	0	11.805	3	1	6	1	1	360	39.8	6.61	18.29	1	0	4.614	0.0249195	69.4	35.6	164.4	62.87	5.19	434315	158493	98690	1.32884e+06	1.05172e+06	923315	Peak Found	Peak Found	Peak Found	High	High	High
High	Master Protein	O15126	Secretory carrier-associated membrane protein 1 OS=Homo sapiens OX=9606 GN=SCAMP1 PE=1 SV=2	0	11.793	11	2	3	2	1	338	37.9	7.42	10.57	2	0	0.654	0.945793	8.01	153.1	46.9	6.12	39.7	2434755	1815314	1.61826e+06	1.71304e+06	680198	757758	High	High	Peak Found	Peak Found	Peak Found	High
High	Master Protein	O43633	Charged multivesicular body protein 2a OS=Homo sapiens OX=9606 GN=CHMP2A PE=1 SV=1	0	11.776	8	4	12	4	1	222	25.1	5.97	31.38	4	0	1.302	0.8457	30.56	69	131	25.77	13.17	3.33339e+06	1.6738e+06	1.76962e+06	6.51328e+06	5.30844e+06	3.95369e+06	High	High	Peak Found	High	High	High
High	Master Protein	O95166	Gamma-aminobutyric acid receptor-associated protein OS=Homo sapiens OX=9606 GN=GABARAP PE=1 SV=1	0	11.764	9	1	3	1	1	117	13.9	8.79	8.17	1	0	0.135	0.022756	0.17	175.6	24.4	11.26	4.41	1.40077e+06	942878	866543	240490	183270		High	High	Peak Found	Peak Found	Peak Found	Not Found
High	Master Protein	Q969H8	Myeloid-derived growth factor OS=Homo sapiens OX=9606 GN=MYDGF PE=1 SV=1	0	11.744	6	1	11	1	1	173	18.8	6.68	29.39	1	0	0.498	0.882486	4.64	135	65	7.83	19.86	1.29719e+06	908329	875040	1.12426e+06	662821	616789	High	High	High	High	High	High
High	Master Protein	P48147	Prolyl endopeptidase OS=Homo sapiens OX=9606 GN=PREP PE=1 SV=2	0	11.714	5	3	11	3	1	710	80.6	5.86	22.28	3	0	1.076	0.919343	19.4	95.2	104.8	12.43	4.94	2.20328e+06	1.60079e+06	1.27928e+06	3.20394e+06	2.5322e+06	2.23567e+06	High	High	High	High	High	High
High	Master Protein	P51570	Galactokinase OS=Homo sapiens OX=9606 GN=GALK1 PE=1 SV=1	0	11.691	6	2	6	2	1	392	42.2	6.46	17.53	2	0	1.285	0.847273	13.25	87.5	112.5	16.17	5.19	946809	848017	559742	1.75898e+06	1.44045e+06	1.24014e+06	High	High	Peak Found	High	High	High
High	Master Protein	P41273	Tumor necrosis factor ligand superfamily member 9 OS=Homo sapiens OX=9606 GN=TNFSF9 PE=1 SV=1	0	11.672	16	3	5	3	1	254	26.6	7.02	9.69	3	0	0.055	2.71373e-05	0.26	196.5	3.5	3.48	95.12	9951043	7.75381e+06	6.93182e+06	1.11608e+06	197629	181350	High	High	Peak Found	Peak Found	Peak Found	Peak Found
High	Master Protein	Q8IZ83	Aldehyde dehydrogenase family 16 member A1 OS=Homo sapiens OX=9606 GN=ALDH16A1 PE=1 SV=2	0	11.633	4	2	3	2	1	802	85.1	6.79	10.46	2	0	1.378	0.799788	22.09	47.6	152.4	92.73	62.46	1.0405e+06	176469		2.1942e+06	401862	1923628	Peak Found	Peak Found	Not Found	Peak Found	High	High
High	Master Protein	P32248	C-C chemokine receptor type 7 OS=Homo sapiens OX=9606 GN=CCR7 PE=2 SV=2	0	11.628	11	2	4	2	1	378	42.8	8.48	13.52	2	0	0.01	1.19206e-16		200		3.24		3.17672e+06	2.70347e+06	2.5249e+06				High	High	High	Not Found	Not Found	Not Found
High	Master Protein	P51608	Methyl-CpG-binding protein 2 OS=Homo sapiens OX=9606 GN=MECP2 PE=1 SV=1	0	11.584	8	2	2	2	1	486	52.4	9.95	4.48	2	0	1.199	0.891763	10.4	4.2	195.8	5.37	1.96		25365.6	21490.9	1.98129e+06	1.65045e+06	1.5822e+06	Not Found	Peak Found	Peak Found	High	Peak Found	Peak Found
High	Master Protein	P46531	Neurogenic locus notch homolog protein 1 OS=Homo sapiens OX=9606 GN=NOTCH1 PE=1 SV=4	0	11.511	1	3	11	3	1	2555	272.3	5.12	32.65	3	0	1.15	0.916386	36.49	83.2	116.8	16.77	16.16	3.63394e+06	2.44843e+06	1.94559e+06	7.03969e+06	4939112	3.90322e+06	High	High	High	High	High	High
High	Master Protein	P39687	Acidic leucine-rich nuclear phosphoprotein 32 family member A OS=Homo sapiens OX=9606 GN=ANP32A PE=1 SV=1	0	11.51	12	4	9	1	1	249	28.6	4.09	21.32	4	0	100	1.19206e-16			200								4595875	Not Found	Not Found	Not Found	High	Not Found	High
High	Master Protein	Q00765	Receptor expression-enhancing protein 5 OS=Homo sapiens OX=9606 GN=REEP5 PE=1 SV=3	0	11.491	10	2	7	2	1	189	21.5	8.1	15.97	2	0	0.234	0.201835	1.02	157.9	42.1	15.65	22.13	6094550	3.79722e+06	3.53248e+06	2388580	1.48087e+06	1.19454e+06	High	High	High	High	High	Peak Found
High	Master Protein	Q13951	Core-binding factor subunit beta OS=Homo sapiens OX=9606 GN=CBFB PE=1 SV=2	0	11.474	9	1	5	1	1	182	21.5	6.6	22.83	1	0	1.119	0.908141	34.23	94.4	105.6	8.21	23.79	524603	422583	336092	1.04552e+06	679874	495403	High	High	Peak Found	High	High	High
High	Master Protein	Q8IV08	Phospholipase D3 OS=Homo sapiens OX=9606 GN=PLD3 PE=1 SV=1	0	11.47	10	3	6	3	1	490	54.7	6.47	16.78	3	0	0.142	0.0232302	0.84	162.6	37.4	3.9	55.58	4.42958e+06	3.90587e+06	3.45127e+06	1.71211e+06	1.24835e+06	344266	High	High	High	Peak Found	Peak Found	Peak Found
High	Master Protein	O60669	Monocarboxylate transporter 2 OS=Homo sapiens OX=9606 GN=SLC16A7 PE=1 SV=2	0	11.447	5	2	6	2	1	478	52.2	9.31	18.48	2	0	100	1.19206e-16			200		3.88				4.64048e+06	3.49212e+06	3.38367e+06	Not Found	Not Found	Not Found	High	High	High
High	Master Protein	Q6P2Q9	Pre-mRNA-processing-splicing factor 8 OS=Homo sapiens OX=9606 GN=PRPF8 PE=1 SV=2	0	11.404	2	5	10	5	1	2335	273.4	8.84	13.93	5	0	0.763	0.990665	16.05	111.4	88.6	5.52	7.71	2.77886e+06	2.11656e+06	1.85883e+06	2.98467e+06	2.50635e+06	2.04385e+06	High	High	High	High	High	High
High	Master Protein	Q9Y450	HBS1-like protein OS=Homo sapiens OX=9606 GN=HBS1L PE=1 SV=1	0	11.381	3	1	2	1	1	684	75.4	6.61	8.21	1	0	1.138	0.902836	21.96	98.5	101.5	10.35	32.66	213466	148322	165850	523106	258103	229945	Peak Found	Peak Found	Peak Found	High	Peak Found	High
High	Master Protein	Q13131	5'-AMP-activated protein kinase catalytic subunit alpha-1 OS=Homo sapiens OX=9606 GN=PRKAA1 PE=1 SV=4	0	11.367	5	3	7	3	1	559	64	8.12	17.97	3	0	1.849	0.537535	16.51	68.7	131.3	1.75	5.15	1.85223e+06	1.45992e+06	1.34951e+06	5.20001e+06	4.05646e+06	3.60618e+06	High	Peak Found	Peak Found	High	High	High
High	Master Protein	Q12933	TNF receptor-associated factor 2 OS=Homo sapiens OX=9606 GN=TRAF2 PE=1 SV=2	0	11.353	7	3	4	3	1	501	55.8	7.53	9.06	3	0	0.264	0.327375	1.47	158.2	41.8	16.57	22.28	820806		483616	326575	192801		High	Not Found	High	Peak Found	Peak Found	Not Found
High	Master Protein	O43447	Peptidyl-prolyl cis-trans isomerase H OS=Homo sapiens OX=9606 GN=PPIH PE=1 SV=1	0	11.292	8	1	10	1	1	177	19.2	8.07	32.02	1	0	0.811	0.993579	13.18	117.2	82.8	12.38	16.35	890216	654103	517140	1.07131e+06	659762	629437	High	High	High	High	High	High
High	Master Protein	P54727	UV excision repair protein RAD23 homolog B OS=Homo sapiens OX=9606 GN=RAD23B PE=1 SV=1	0	11.272	12	3	4	3	1	409	43.1	4.84	10.42	3	0	0.381	0.6168	0.51	150.8	49.2	10.05	6.05	3.05001e+06	2.05219e+06	2.20596e+06	1.39587e+06	1.12404e+06	1.1848e+06	High	High	Peak Found	Peak Found	Peak Found	Peak Found
High	Master Protein	O14936	Peripheral plasma membrane protein CASK OS=Homo sapiens OX=9606 GN=CASK PE=1 SV=3	0	11.233	4	4	5	4	1	926	105.1	6.43	12.99	4	0	1.972	0.467397	21.69	57	143	30.16	25.79	1.17492e+06	520476	646194	3.14394e+06	3.16107e+06	1.76235e+06	Peak Found	Peak Found	Peak Found	High	High	High
High	Master Protein	Q96G03	Phosphoglucomutase-2 OS=Homo sapiens OX=9606 GN=PGM2 PE=1 SV=4	0	11.16	3	2	7	1	1	612	68.2	6.73	3.05	2	0	0.722	0.978291	4.75	116.1	83.9	9.1	3.46	773529	587720	480526	752451	614948	546505	High	High	Peak Found	High	High	High
High	Master Protein	Q8NFZ5	TNFAIP3-interacting protein 2 OS=Homo sapiens OX=9606 GN=TNIP2 PE=1 SV=1	0	11.135	2	1	5	1	1	429	48.7	6.44	13.58	1	0	0.806	0.9946	14.16	107.3	92.7	15.85	16.22	1.57239e+06	934946	990614	1.65948e+06	1.48676e+06	1.01533e+06	High	High	High	Peak Found	Peak Found	Peak Found
High	Master Protein	P37108	Signal recognition particle 14 kDa protein OS=Homo sapiens OX=9606 GN=SRP14 PE=1 SV=2	0	11.127	10	1	8	1	1	136	14.6	10.04	25.99	1	0	1.331	0.830059	18.19	85.8	114.2	10.63	15.75	2.83858e+06	2.03118e+06	1719128	5.63115e+06	3.88734e+06	3.15714e+06	High	High	High	High	High	High
High	Master Protein	Q9UMS4	Pre-mRNA-processing factor 19 OS=Homo sapiens OX=9606 GN=PRPF19 PE=1 SV=1	0	11.117	5	2	5	2	1	504	55.1	6.61	13.3	2	0	0.699	0.970664	10.63	117	83	9.23	19.17	2.73442e+06	2589218	2.01239e+06	2.24194e+06	2.27653e+06	2.54328e+06	Peak Found	High	High	High	High	High
High	Master Protein	Q8NC42	E3 ubiquitin-protein ligase RNF149 OS=Homo sapiens OX=9606 GN=RNF149 PE=2 SV=2	0	11.11	10	3	6	3	1	400	43.1	6.54	14.39	3	0	0.949	0.9709	13.47	109.2	90.8	1.41	10.89	5.27151e+06	4.19485e+06	3.92971e+06	7.54962e+06	5141515	4792229	High	High	High	High	High	Peak Found
High	Master Protein	P46459	Vesicle-fusing ATPase OS=Homo sapiens OX=9606 GN=NSF PE=1 SV=3	0	11.101	5	3	5	3	1	744	82.5	6.95	11.36	3	0	0.597	0.924503	3.08	128.2	71.8	24.94	25.4	1.89104e+06	1.15728e+06	863641	1.63885e+06	834773	882544	High	High	High	High	Peak Found	Peak Found
High	Master Protein	P12109	Collagen alpha-1(VI) chain OS=Homo sapiens OX=9606 GN=COL6A1 PE=1 SV=3	0	11.099	2	2	12	2	1	1028	108.5	5.43	34.93	2	0	1.076	0.924503	18.01	96.8	103.2	8.39	7.65	3011435	2.1136e+06	1.96656e+06	3.8411e+06	3.62046e+06	3.12283e+06	High	High	High	High	High	High
High	Master Protein	Q9BV40	Vesicle-associated membrane protein 8 OS=Homo sapiens OX=9606 GN=VAMP8 PE=1 SV=1	0	11.09	32	3	5	3	1	100	11.4	7.34	16.08	3	0	0.487	0.8457	4.55	152.8	47.2	4.12	28.99	3.22967e+06	2.47281e+06	2.4451e+06	1.44416e+06	1.06356e+06	1.6898e+06	High	High	High	Peak Found	Peak Found	Peak Found
High	Master Protein	P29218	Inositol monophosphatase 1 OS=Homo sapiens OX=9606 GN=IMPA1 PE=1 SV=1	0	11.082	18	4	8	4	1	277	30.2	5.26	20.39	4	0	0.62	0.924503	3.42	127.1	72.9	2.64	14.43	5865005	4.58407e+06	4.40029e+06	3.7445e+06	3.94913e+06	3740288	High	High	High	Peak Found	High	High
High	Master Protein	P33993	DNA replication licensing factor MCM7 OS=Homo sapiens OX=9606 GN=MCM7 PE=1 SV=4	0	11.048	2	1	3	1	1	719	81.3	6.46	9.59	1	0	1.951	0.506333	49.75	66.3	133.7	49.58	16.42	181527	76809.8	54297.5	280190	222537	157866	High	Peak Found	Peak Found	High	High	Peak Found
High	Master Protein	O95497	Pantetheinase OS=Homo sapiens OX=9606 GN=VNN1 PE=1 SV=2	0	11.042	5	2	11	2	1	513	57	5.55	13.09	2	0	1.072	0.936856	28.28	100.5	99.5	9.53	9.65	6.59557e+06	4.94703e+06	4.06065e+06	8688403	7.78189e+06	6.07946e+06	High	High	High	High	High	High
High	Master Protein	P52788	Spermine synthase OS=Homo sapiens OX=9606 GN=SMS PE=1 SV=2	0	11.041	11	2	11	2	1	366	41.2	5.02	50.63	2	0	1.654	0.610012	19.4	70.5	129.5	38.89	11.65	2.79371e+06	1.05572e+06	1.3407e+06	5.0551e+06	3.87791e+06	3087079	High	High	High	High	High	High
High	Master Protein	P04040	Catalase OS=Homo sapiens OX=9606 GN=CAT PE=1 SV=3	0	11.015	5	2	5	2	1	527	59.7	7.39	17.11	2	0	1.122	0.916399	15.82	90.5	109.5	9.33	13.39	859020	581720	579192	1360310	1.12211e+06	827828	Peak Found	High	High	High	High	High
High	Master Protein	O43396	Thioredoxin-like protein 1 OS=Homo sapiens OX=9606 GN=TXNL1 PE=1 SV=3	0	10.986	10	2	3	2	1	289	32.2	4.96	9.5	2	0	0.616	0.931192	6.76	124.5	75.5	2.64	6.65	1.9771e+06	1.6966e+06	1.53257e+06	1.90257e+06	1.46157e+06	1.27988e+06	Peak Found	High	Peak Found	High	Peak Found	High
High	Master Protein	O95347	Structural maintenance of chromosomes protein 2 OS=Homo sapiens OX=9606 GN=SMC2 PE=1 SV=2	0	10.982	1	1	7	1	1	1197	135.6	8.43	17.49	1	0	1.281	0.851277	17.35	87.7	112.3	9.34	17.94	342909	234522	223968	695176	451183	377443	High	Peak Found	Peak Found	High	High	High
High	Master Protein	O43681	ATPase ASNA1 OS=Homo sapiens OX=9606 GN=ASNA1 PE=1 SV=2	0	10.977	11	3	5	3	1	348	38.8	4.91	14.55	3	0	0.525	0.876741	10.21	115	85	4.85	34.6	1.33283e+07	1.03963e+07	9.01715e+06	21072927	1.10515e+07	8.38796e+06	High	High	High	High	Peak Found	Peak Found
High	Master Protein	Q14596	Next to BRCA1 gene 1 protein OS=Homo sapiens OX=9606 GN=NBR1 PE=1 SV=3	0	10.972	2	1	3	1	1	966	107.3	5.12	11.58	1	0	0.01	1.19206e-16		200		6.89		415743	296964	301725				High	High	High	Not Found	Not Found	Not Found
High	Master Protein	P27986	Phosphatidylinositol 3-kinase regulatory subunit alpha OS=Homo sapiens OX=9606 GN=PIK3R1 PE=1 SV=2	0	10.923	5	3	5	2	1	724	83.5	6.16	8.64	3	0	1.754	0.588784	27.8	72.6	127.4		26.06			365178		1.21381e+06	792133	Not Found	Not Found	Peak Found	High	High	Peak Found
High	Master Protein	Q92945	Far upstream element-binding protein 2 OS=Homo sapiens OX=9606 GN=KHSRP PE=1 SV=4	0	10.913	4	2	5	2	1	711	73.1	7.3	19.05	2	0	0.487	0.8457	5.66	134.1	65.9	1.9	2.68	2.9789e+06	2.37312e+06	2.25268e+06	2.1183e+06	1.76209e+06	1.58223e+06	High	High	Peak Found	Peak Found	High	High
High	Master Protein	O00233	26S proteasome non-ATPase regulatory subunit 9 OS=Homo sapiens OX=9606 GN=PSMD9 PE=1 SV=3	0	10.896	14	3	8	3	1	223	24.7	6.95	18.94	3	0	1.211	0.886948	20.61	111.7	88.3	13.55	29.06	1.55562e+06	968914	1.08254e+06	1.58701e+06	1.34716e+06	2.00079e+06	High	High	High	High	High	High
High	Master Protein	Q5VYK3	Proteasome adapter and scaffold protein ECM29 OS=Homo sapiens OX=9606 GN=ECPAS PE=1 SV=2	0	10.873	2	3	7	3	1	1845	204.2	7.12	16.1	3	0	0.542	0.902836	5.12	127.6	72.4	12.93	12.35	705591	461035	425765	570440	379843	353149	High	High	High	High	Peak Found	High
High	Master Protein	P36551	Oxygen-dependent coproporphyrinogen-III oxidase, mitochondrial OS=Homo sapiens OX=9606 GN=CPOX PE=1 SV=3	0	10.868	6	2	5	2	1	454	50.1	8.25	14.86	2	0	0.264	0.31122	2.04	171.1	28.9	19.98	21.01	3.93146e+06	3.1935e+06	2.01792e+06	1.20976e+06	647571	734823	High	High	High	High	Peak Found	Peak Found
High	Master Protein	Q06828	Fibromodulin OS=Homo sapiens OX=9606 GN=FMOD PE=1 SV=2	0	10.856	3	1	4	1	1	376	43.2	6.04	11.88	1	0	1.044	0.924503	28.34	107.3	92.7	14.62	22.92	845235	923727	779132	1.88073e+06	1.03512e+06	1.00334e+06	Peak Found	High	High	Peak Found	Peak Found	High
High	Master Protein	P46060	Ran GTPase-activating protein 1 OS=Homo sapiens OX=9606 GN=RANGAP1 PE=1 SV=1	0	10.827	5	2	2	2	1	587	63.5	4.68	5.62	2	0	1.506	0.730009	10.62	80.6	119.4	8.3	8.7	2.37179e+06	2.08374e+06	2.08592e+06	5163128	4440166	4699892	High	Peak Found	High	Peak Found	Peak Found	Peak Found
High	Master Protein	P30419	Glycylpeptide N-tetradecanoyltransferase 1 OS=Homo sapiens OX=9606 GN=NMT1 PE=1 SV=2	0	10.776	5	2	8	2	1	496	56.8	7.8	24.96	2	0	0.364	0.582934	1.13	146.6	53.4	11.14	4.04	2.61398e+06	2.63087e+06	2.3506e+06	1.69313e+06	1.27011e+06	1.27634e+06	High	High	High	High	High	High
High	Master Protein	O15431	High affinity copper uptake protein 1 OS=Homo sapiens OX=9606 GN=SLC31A1 PE=1 SV=1	0	10.74	10	1	5	1	1	190	21.1	7.42	21.72	1	0	0.288	0.375726	1.46	155.3	44.7	1.03	17.92	2.5784e+06	2.06432e+06	1.89024e+06	1054599	753510	1.01079e+06	High	High	High	Peak Found	High	High
High	Master Protein	Q96AX2	Ras-related protein Rab-37 OS=Homo sapiens OX=9606 GN=RAB37 PE=1 SV=3	0	10.719	11	2	12	1	1	223	24.8	6.35	27.53	2	0	0.829	0.985767	23.57	99	101	19.92	16.88	547312	426837	553867	807694	508708	676332	Peak Found	Peak Found	Peak Found	Peak Found	Peak Found	High
High	Master Protein	P02794	Ferritin heavy chain OS=Homo sapiens OX=9606 GN=FTH1 PE=1 SV=2	0	10.712	11	2	4	2	1	183	21.2	5.55	2.14	2	0	0.376	0.62606	5.47	176.6	23.4	2.3	36.84	2.03243e+06	1.71817e+06	1.58227e+06	403792	502970	231536	High	High	High	Peak Found	Peak Found	Peak Found
High	Master Protein	Q9Y6W3	Calpain-7 OS=Homo sapiens OX=9606 GN=CAPN7 PE=1 SV=1	0	10.684	2	2	8	2	1	813	92.6	7.65	20.34	2	0	0.938	0.951667	17.75	106.4	93.6	8.22	15.17	523816	368904	390024	665497	559502	395919	High	High	High	High	High	High
High	Master Protein	Q9UHN6	Cell surface hyaluronidase OS=Homo sapiens OX=9606 GN=TMEM2 PE=1 SV=1	0	10.68	1	1	4	1	1	1383	154.3	8.15	2.87	1	0	100	1.19206e-16			200		28.46				205864	108837	96349.9	Not Found	Not Found	Not Found	High	High	High
High	Master Protein	Q96PE3	Type I inositol 3,4-bisphosphate 4-phosphatase OS=Homo sapiens OX=9606 GN=INPP4A PE=1 SV=1	0	10.676	2	2	6	2	1	977	109.9	6.96	9.44	2	0	1.084	0.919343	16.26	101.1	98.9	8.88	13.89	562310	384331	380286	694312	722797	553936	High	Peak Found	High	High	High	Peak Found
High	Master Protein	Q9Y5S1	Transient receptor potential cation channel subfamily V member 2 OS=Homo sapiens OX=9606 GN=TRPV2 PE=1 SV=1	0	10.674	4	2	4	2	1	764	85.9	5.83	13.29	2	0	1.308	0.843452	7.11	45.7	154.3		30.73		225926		805765	1.09541e+06	1.17685e+06	Not Found	Peak Found	Not Found	High	High	High
High	Master Protein	Q15257	Serine/threonine-protein phosphatase 2A activator OS=Homo sapiens OX=9606 GN=PTPA PE=1 SV=3	0	10.637	7	2	6	2	1	358	40.6	5.94	19.42	2	0	1.027	0.930581	14.07	98.7	101.3	6.25	15.72	639287	464804	433069	1056311	699741	600040	High	High	Peak Found	High	High	High
High	Master Protein	P08708	40S ribosomal protein S17 OS=Homo sapiens OX=9606 GN=RPS17 PE=1 SV=2	0	10.625	7	1	7	1	1	135	15.5	9.85	21.44	1	0	1.176	0.924503	8.72	91.9	108.1	3.69	10.92	10779333	8.27462e+06	7.52608e+06	20368190	1.35466e+07	13259968	High	High	High	Peak Found	High	High
High	Master Protein	P16615	Sarcoplasmic/endoplasmic reticulum calcium ATPase 2 OS=Homo sapiens OX=9606 GN=ATP2A2 PE=1 SV=1	0	10.614	3	2	3	2	1	1042	114.7	5.34	9.36	2	0	0.227	0.21848	0	172.2	27.8	29.27		1.85027e+06	1.00973e+06	805597		234568		High	High	High	Not Found	Peak Found	Not Found
High	Master Protein	Q96DA2	Ras-related protein Rab-39B OS=Homo sapiens OX=9606 GN=RAB39B PE=1 SV=1	0	10.588	9	2	13	1	1	213	24.6	7.83	32.25	2	0	0.738	0.982493	17.33	111.2	88.8	21.16	27.53	835542	515429	417420	888474		460316	High	High	Peak Found	Peak Found	Not Found	Peak Found
High	Master Protein	Q9NZM1	Myoferlin OS=Homo sapiens OX=9606 GN=MYOF PE=1 SV=1	0	10.564	1	2	5	2	1	2061	234.6	6.18	12.29	2	0	0.386	0.642893	2.74	151.9	48.1	10.16	17.49	1.89463e+06	1.36375e+06	1.15801e+06	866277	548058		High	High	High	Peak Found	Peak Found	Not Found
High	Master Protein	Q9UHA4	Ragulator complex protein LAMTOR3 OS=Homo sapiens OX=9606 GN=LAMTOR3 PE=1 SV=1	0	10.551	31	2	2	2	1	124	13.6	7.34	7.03	2	0	0.509	0.876741	8.94	151.9	48.1	5.87	57.22	2.49813e+06	1.96684e+06	1.659e+06	479382	895808	1.3461e+06	High	High	Peak Found	Peak Found	Peak Found	Peak Found
High	Master Protein	O15194	CTD small phosphatase-like protein OS=Homo sapiens OX=9606 GN=CTDSPL PE=1 SV=2	0	10.54	4	1	3	1	1	276	31.1	5.54	8.02	1	0	0.918	0.957772	33.35	104.3	95.7	32.57	30.87	1.98711e+06	1.25161e+06	749509	2.58096e+06	1.65269e+06	1.04101e+06	High	Peak Found	Peak Found	High	Peak Found	Peak Found
High	Master Protein	Q96EY5	Multivesicular body subunit 12A OS=Homo sapiens OX=9606 GN=MVB12A PE=1 SV=1	0	10.532	11	2	4	2	1	273	28.8	8.91	11.49	2	0	1.944	0.533305	15.32	67.9	132.1	16.58	6.58	435823	399396	448287	1.37672e+06	1.09045e+06	1.16739e+06	Peak Found	High	Peak Found	High	High	High
High	Master Protein	O00764	Pyridoxal kinase OS=Homo sapiens OX=9606 GN=PDXK PE=1 SV=1	0	10.529	9	2	4	2	1	312	35.1	6.13	12.42	2	0	2.351	0.338524	14.14	59.7	140.3	16.96	14.18	723470	418904	487968	2332695	1435310	1.71007e+06	Peak Found	Peak Found	High	Peak Found	High	High
High	Master Protein	Q9Y6Y8	SEC23-interacting protein OS=Homo sapiens OX=9606 GN=SEC23IP PE=1 SV=1	0	10.526	4	3	11	3	1	1000	111	5.54	8.33	3	0	0.634	0.942129	7.27	143.1	56.9	3.62	26.28	658398	528215	457818	362097	301795	433338	High	High	High	Peak Found	High	High
High	Master Protein	P54819	Adenylate kinase 2, mitochondrial OS=Homo sapiens OX=9606 GN=AK2 PE=1 SV=2	0	10.5	5	1	10	1	1	239	26.5	7.81	18.94	1	0	0.573	0.919343	14.05	134.1	65.9	5.92	12.99	787449	623736	523127	481804	506342	417452	High	High	High	High	High	High
High	Master Protein	Q96JJ3	Engulfment and cell motility protein 2 OS=Homo sapiens OX=9606 GN=ELMO2 PE=1 SV=2	0	10.493	5	4	10	1	1	720	82.6	5.9	20.2	4	0														Not Found	Not Found	Not Found	Not Found	High	Not Found
High	Master Protein	P23142	Fibulin-1 OS=Homo sapiens OX=9606 GN=FBLN1 PE=1 SV=4	0	10.482	3	3	12	3	1	703	77.2	5.22	31.36	3	0	1.03	0.951477	36.71	96.1	103.9	3.91	6.09	7.79414e+06	5.93328e+06	5.44573e+06	1.14228e+07	8399895	8.92534e+06	High	High	High	High	High	High
High	Master Protein	Q8NE01	Metal transporter CNNM3 OS=Homo sapiens OX=9606 GN=CNNM3 PE=1 SV=1	0	10.455	4	3	4	3	1	707	76.1	6.09	8.42	3	0	0.566	0.916399	14.9	139.9	60.1	32.65	34.54	2.00942e+06	844727	1.44294e+06	1.52896e+06	596287	922742	High	High	High	Peak Found	Peak Found	Peak Found
High	Master Protein	Q16666	Gamma-interferon-inducible protein 16 OS=Homo sapiens OX=9606 GN=IFI16 PE=1 SV=3	0	10.437	4	2	3	2	1	785	88.2	9.28	10.33	2	0	100	1.19206e-16			200		32.25				828892	1315335	1.13604e+06	Not Found	Not Found	Not Found	High	High	Peak Found
High	Master Protein	O14744	Protein arginine N-methyltransferase 5 OS=Homo sapiens OX=9606 GN=PRMT5 PE=1 SV=4	0	10.385	4	3	3	3	1	637	72.6	6.29	7.08	3	0	0.391	0.596316	2.5	148.6	51.4	2.41	14.44	6.51963e+06	5345224	4.67453e+06	3165739	2.64613e+06	3.14075e+06	High	High	Peak Found	Peak Found	Peak Found	Peak Found
High	Master Protein	Q9UBQ7	Glyoxylate reductase/hydroxypyruvate reductase OS=Homo sapiens OX=9606 GN=GRHPR PE=1 SV=1	0	10.384	8	2	8	2	1	328	35.6	7.39	21.98	2	0	0.651	0.945816	9.7	121.1	78.9	9.11	27.49	548561	381161	410755	738010	419108	337273	High	High	High	High	High	High
High	Master Protein	Q00688	Peptidyl-prolyl cis-trans isomerase FKBP3 OS=Homo sapiens OX=9606 GN=FKBP3 PE=1 SV=1	0	10.35	10	2	7	2	1	224	25.2	9.28	10.45	2	0	0.611	0.930581	5.59	123.6	76.4	8.91	7.24	1.77671e+06	1.56998e+06	1.58188e+06	1.52261e+06	1.39665e+06	1.33641e+06	High	High	High	High	High	Peak Found
High	Master Protein	Q9Y315	Deoxyribose-phosphate aldolase OS=Homo sapiens OX=9606 GN=DERA PE=1 SV=2	0	10.32	7	2	3	2	1	318	35.2	8.94	5.59	2	0	1.729	0.579588	19.98	71.8	128.2	7.1	7.97	1.07111e+06	779359	703852	2.16391e+06	2.04018e+06	1.89419e+06	Peak Found	High	High	Peak Found	Peak Found	Peak Found
High	Master Protein	Q8N5I2	Arrestin domain-containing protein 1 OS=Homo sapiens OX=9606 GN=ARRDC1 PE=1 SV=1	0	10.304	8	3	7	3	1	433	46	7.02	19.73	3	0	1.397	0.802583	71.49	83.6	116.4	21.37	3.2	1.93265e+06	2.14171e+06	2.23032e+06	5572961	4273328	4.06054e+06	Peak Found	Peak Found	Peak Found	High	High	High
High	Master Protein	P17844	Probable ATP-dependent RNA helicase DDX5 OS=Homo sapiens OX=9606 GN=DDX5 PE=1 SV=1	0	10.249	5	3	13	1	1	614	69.1	8.92	32.51	3	0	0.424	0.729268	3.89	140.5	59.5	9.75	22.1	1.62357e+06	1.13083e+06	1.02034e+06	1.14945e+06	689000	585332	High	High	High	High	Peak Found	Peak Found
High	Master Protein	P62910	60S ribosomal protein L32 OS=Homo sapiens OX=9606 GN=RPL32 PE=1 SV=2	0	10.222	22	3	13	3	1	135	15.9	11.33	23.23	3	0	1.478	0.830059	13.43	83.3	116.7	2.77	12.55	1.09236e+07	8.58067e+06	7.71936e+06	2.43213e+07	1.72967e+07	1.45493e+07	High	High	High	High	High	High
High	Master Protein	Q96CN7	Isochorismatase domain-containing protein 1 OS=Homo sapiens OX=9606 GN=ISOC1 PE=1 SV=3	0	10.209	9	2	3	2	1	298	32.2	7.39	9.91	2	0	0.56	0.919343	8.14	124.3	75.7	15.13	25.6	1.2464e+06	748739	835792	1.00862e+06	800293	470861	Peak Found	High	High	High	Peak Found	Peak Found
High	Master Protein	P02656	Apolipoprotein C-III OS=Homo sapiens OX=9606 GN=APOC3 PE=1 SV=1	0	10.179	16	1	5	1	1	99	10.8	5.41	20.64	1	0	0.387	0.67926	1.9	144.2	55.8	11.28	5.09	1.00018e+06	905426	659758	568242	418797	430209	High	High	High	High	High	Peak Found
High	Master Protein	Q96BM9	ADP-ribosylation factor-like protein 8A OS=Homo sapiens OX=9606 GN=ARL8A PE=1 SV=1	0	10.073	17	3	4	3	1	186	21.4	7.77	10.92	3	0	0.497	0.838125	4.86	126.6	73.4	47.12	18.92	2.5832e+06	3.06926e+06	4.86213e+06	4.03833e+06	2.28467e+06	2422752	High	High	High	High	Peak Found	Peak Found
High	Master Protein	O43747	AP-1 complex subunit gamma-1 OS=Homo sapiens OX=9606 GN=AP1G1 PE=1 SV=5	0	10.046	3	3	7	3	1	822	91.3	6.8	17.46	3	0	0.804	0.993579	8.96	110.9	89.1	5.78	2.64	3.95476e+06	3.61916e+06	3.10512e+06	4.95814e+06	3.92435e+06	3.61438e+06	Peak Found	High	High	Peak Found	High	High
High	Master Protein	Q13283	Ras GTPase-activating protein-binding protein 1 OS=Homo sapiens OX=9606 GN=G3BP1 PE=1 SV=1	0	10.028	6	2	4	2	1	466	52.1	5.52	8.18	2	0	2.069	0.451388	12.81	69.2	130.8	12.34	12.52	1518650	1238692	906490	4.15124e+06	3.79431e+06	2.79548e+06	High	High	Peak Found	Peak Found	Peak Found	High
High	Master Protein	Q96HS1	Serine/threonine-protein phosphatase PGAM5, mitochondrial OS=Homo sapiens OX=9606 GN=PGAM5 PE=1 SV=2	0	9.993	5	1	1	1	1	289	32	8.68	3.53	1	0	0.363	0.601352	15.25	146.8	53.2	87.12		258429	50084.8				50771.2	High	Peak Found	Not Found	Not Found	Not Found	Peak Found
High	Master Protein	Q13554	Calcium/calmodulin-dependent protein kinase type II subunit beta OS=Homo sapiens OX=9606 GN=CAMK2B PE=1 SV=3	0	9.976	4	2	5	2	1	666	72.6	7.27	12.29	2	0	1.336	0.822054	13.6	85.6	114.4	10.94	12.02	260577	231511	240966	631324	404104	421513	Peak Found	Peak Found	High	High	High	High
High	Master Protein	P02647	Apolipoprotein A-I OS=Homo sapiens OX=9606 GN=APOA1 PE=1 SV=1	0	9.967	6	1	3	1	1	267	30.8	5.76	13.8	1	0	1.014	0.931797	4.36	98.6	101.4	9.93	10.4	1483842	1.20325e+06	1.30443e+06	2.11089e+06	1.79104e+06	1.97072e+06	High	Peak Found	High	High	Peak Found	Peak Found
High	Master Protein	P26368	Splicing factor U2AF 65 kDa subunit OS=Homo sapiens OX=9606 GN=U2AF2 PE=1 SV=4	0	9.958	7	3	6	3	1	475	53.5	9.09	13.04	3	0	1.049	0.930581	20.74	95.5	104.5	5.44	4.99	2.57463e+06	2.28304e+06	1.88831e+06	4.41651e+06	3.30236e+06	3.10629e+06	High	High	High	Peak Found	Peak Found	High
High	Master Protein	P24666	Low molecular weight phosphotyrosine protein phosphatase OS=Homo sapiens OX=9606 GN=ACP1 PE=1 SV=3	0	9.951	23	3	4	3	1	158	18	6.74	9.08	3	0	0.743	0.970664	22.87	117.3	82.7	6.29	4.11	6.60642e+06	4.75059e+06	4.63481e+06	6.74011e+06	5.13549e+06	4.79929e+06	High	High	High	Peak Found	Peak Found	Peak Found
High	Master Protein	Q9Y6M5	Zinc transporter 1 OS=Homo sapiens OX=9606 GN=SLC30A1 PE=1 SV=3	0	9.938	6	3	12	3	1	507	55.3	6.48	16.1	3	0	0.768	0.985767	14.79	117.5	82.5	1.58	22.81	4.37419e+06	3.52743e+06	3.16087e+06	3.08863e+06	3.99181e+06	3.37282e+06	High	High	High	High	High	High
High	Master Protein	Q8WUM9	Sodium-dependent phosphate transporter 1 OS=Homo sapiens OX=9606 GN=SLC20A1 PE=1 SV=1	0	9.904	6	2	2	2	1	679	73.7	7.08	9.03	2	0	0.251	0.237495	0.53	168.4	31.6	1.95	7.65	5566511	4.72036e+06	4.24533e+06	1.37915e+06	1298101	1189202	Peak Found	High	Peak Found	Peak Found	Peak Found	Peak Found
High	Master Protein	P38159	RNA-binding motif protein, X chromosome OS=Homo sapiens OX=9606 GN=RBMX PE=1 SV=3	0	9.902	9	3	9	3	1	391	42.3	10.05	23.77	3	0	0.669	0.954225	7.32	121.4	78.6	3.11	6.02	1.11367e+06	961368	836680	1.02603e+06	931658	807930	High	High	High	High	Peak Found	High
High	Master Protein	O00429	Dynamin-1-like protein OS=Homo sapiens OX=9606 GN=DNM1L PE=1 SV=2	0	9.897	7	5	8	5	1	736	81.8	6.81	13.86	5	0	0.739	0.9709	9.4	126.8	73.2	14.44	3.39	5.12118e+06	4.28241e+06	2.97738e+06	4.50889e+06	3.43612e+06	3.28658e+06	High	High	High	High	High	Peak Found
High	Master Protein	O15067	Phosphoribosylformylglycinamidine synthase OS=Homo sapiens OX=9606 GN=PFAS PE=1 SV=4	0	9.887	3	4	6	4	1	1338	144.6	5.76	11.88	4	0	0.4	0.674405	2.66	156.5	43.5	6.49	34.81	3.32253e+06	2.38834e+06	2.27815e+06	1.85124e+06	996202	721580	High	High	High	Peak Found	Peak Found	Peak Found
High	Master Protein	P48060	Glioma pathogenesis-related protein 1 OS=Homo sapiens OX=9606 GN=GLIPR1 PE=1 SV=3	0	9.836	9	1	2	1	1	266	30.3	8.48	11.93	1	0	1.05	0.924503	14.47	97.6	102.4	15.09	13.41		1.04274e+06	769425		1.55521e+06	1.21825e+06	Not Found	High	Peak Found	Not Found	High	Peak Found
High	Master Protein	Q8IUF8	Ribosomal oxygenase 2 OS=Homo sapiens OX=9606 GN=RIOX2 PE=1 SV=1	0	9.792	4	2	6	2	1	465	52.8	6.7	14.75	2	0	0.31	0.46363	3.12	163.1	36.9	9.32	35.96	2.41243e+06	2.01671e+06	1.54473e+06	1.20325e+06	483604	606012	High	High	High	Peak Found	Peak Found	Peak Found
High	Master Protein	P51884	Lumican OS=Homo sapiens OX=9606 GN=LUM PE=1 SV=2	0	9.79	9	3	9	3	1	338	38.4	6.61	19.06	3	0	0.787	0.982258	4.09	111.5	88.5	0.27	3.87	2.05129e+07	1.66505e+07	1.52916e+07	23872554	19106905	17046903	High	High	High	Peak Found	High	High
High	Master Protein	O15372	Eukaryotic translation initiation factor 3 subunit H OS=Homo sapiens OX=9606 GN=EIF3H PE=1 SV=1	0	9.757	11	3	7	3	1	352	39.9	6.54	17.96	3	0	0.663	0.942409	8.49	109	91	42.07	5.83	7015642	2917597	2.66415e+06	3.9107e+06	3.50362e+06	3341377	High	High	High	High	Peak Found	Peak Found
High	Master Protein	Q13057	Bifunctional coenzyme A synthase OS=Homo sapiens OX=9606 GN=COASY PE=1 SV=4	0	9.752	3	1	6	1	1	564	62.3	6.99	22.91	1	0	0.884	0.9709	14.85	106.2	93.8	16.82	3.65	448267	259951	291380	499408	414486	365479	High	High	High	High	High	High
High	Master Protein	Q9UBB4	Ataxin-10 OS=Homo sapiens OX=9606 GN=ATXN10 PE=1 SV=1	0	9.75	5	2	2	2	1	475	53.5	5.25	5.98	2	0	0.37	0.599451	2.44	159.2	40.8	4.49	17.5	2.36689e+06	1.7973e+06	1.62708e+06		585111	710916	Peak Found	High	High	Not Found	Peak Found	Peak Found
High	Master Protein	Q15036	Sorting nexin-17 OS=Homo sapiens OX=9606 GN=SNX17 PE=1 SV=1	0	9.738	7	2	2	2	1	470	52.9	7.46	5.72	2	0														Not Found	Not Found	Not Found	Not Found	Not Found	High
High	Master Protein	Q9Y5K5	Ubiquitin carboxyl-terminal hydrolase isozyme L5 OS=Homo sapiens OX=9606 GN=UCHL5 PE=1 SV=3	0	9.714	10	3	7	3	1	329	37.6	5.33	10.1	3	0	0.74	0.982493	20.46	116.4	83.6	5.07	7.71	2.39379e+06	2.01127e+06	1.66429e+06	2.43422e+06	2.27187e+06	1.91061e+06	High	High	High	High	Peak Found	Peak Found
High	Master Protein	Q9Y4L1	Hypoxia up-regulated protein 1 OS=Homo sapiens OX=9606 GN=HYOU1 PE=1 SV=1	0	9.678	4	3	4	3	1	999	111.3	5.22	6.69	3	0	0.57	0.916399	6.36	127.7	72.3	5.04	3.05	2.42456e+06	1.95975e+06	1.64765e+06	2.03508e+06	1.59591e+06	1.47186e+06	Peak Found	High	High	Peak Found	High	High
High	Master Protein	Q8N8A2	Serine/threonine-protein phosphatase 6 regulatory ankyrin repeat subunit B OS=Homo sapiens OX=9606 GN=ANKRD44 PE=1 SV=3	0	9.656	1	1	4	1	1	993	107.5	6.3	9.13	1	0	0.486	0.8457	1.85	134.6	65.4	15.07	15.31	668159	571276	389321	469845	401236	281721	High	High	High	Peak Found	Peak Found	High
High	Master Protein	Q8IXU6	Solute carrier family 35 member F2 OS=Homo sapiens OX=9606 GN=SLC35F2 PE=1 SV=1	0	9.654	6	2	7	2	1	374	41.2	6.21	19	2	0	0.246	0.220947	1.43	163.8	36.2	5.74	6.17	5.08244e+06	4.50922e+06	4.23741e+06	1.76524e+06	1.41547e+06	1.49773e+06	High	High	High	High	Peak Found	High
High	Master Protein	Q14CN4	Keratin, type II cytoskeletal 72 OS=Homo sapiens OX=9606 GN=KRT72 PE=1 SV=2	0	9.635	6	3	15	2	1	511	55.8	6.89	36.21	3	0	0.323	0.493212	2.97	149.4	50.6	8.3	24.07	3.45464e+06	2.94068e+06	2.28365e+06	2.21027e+06	1.37195e+06	1.0544e+06	High	High	High	Peak Found	High	High
High	Master Protein	P62899	60S ribosomal protein L31 OS=Homo sapiens OX=9606 GN=RPL31 PE=1 SV=1	0	9.557	20	4	18	4	1	125	14.5	10.54	21.85	4	0	0.64	0.930581	4.54	122.4	77.6	2.02	2.94	1.9336e+07	1.57719e+07	1.39187e+07	1.78469e+07	1.43806e+07	1.29899e+07	High	High	High	High	High	High
High	Master Protein	Q92536	Y+L amino acid transporter 2 OS=Homo sapiens OX=9606 GN=SLC7A6 PE=1 SV=3	0	9.548	6	3	14	2	1	515	56.8	5.88	32.01	3	0	0.365	0.601352	9.88	138.8	61.2	28.38	76.12	323156	278425	392810	119337		305530	High	High	High	Peak Found	Not Found	High
High	Master Protein	Q04446	1,4-alpha-glucan-branching enzyme OS=Homo sapiens OX=9606 GN=GBE1 PE=1 SV=3	0	9.525	3	2	3	2	1	702	80.4	6.32	8.32	2	0	100	1.19206e-16			200		11.54				1.20482e+06	982371	754447	Not Found	Not Found	Not Found	High	High	Peak Found
High	Master Protein	Q96RU3	Formin-binding protein 1 OS=Homo sapiens OX=9606 GN=FNBP1 PE=1 SV=2	0	9.515	4	3	6	3	1	617	71.3	5.72	15.31	3	0	0.383	0.596959	3	146.6	53.4	2.61	50.07	4.88657e+06	3.95313e+06	3.46929e+06	834768	2.07077e+06	1.95936e+06	High	High	High	Peak Found	High	High
High	Master Protein	Q9ULF5	Zinc transporter ZIP10 OS=Homo sapiens OX=9606 GN=SLC39A10 PE=1 SV=2	0	9.509	5	3	9	3	1	831	94.1	6.76	19.78	3	0	1.403	0.800047	11.19	80.8	119.2	8.39	10.83	2.46124e+06	1.72492e+06	1.82587e+06	5.22441e+06	4.60005e+06	3.50624e+06	High	High	Peak Found	High	High	High
High	Master Protein	O43598	2'-deoxynucleoside 5'-phosphate N-hydrolase 1 OS=Homo sapiens OX=9606 GN=DNPH1 PE=1 SV=1	0	9.507	10	1	2	1	1	174	19.1	5.05	10.13	1	0														Not Found	High	Not Found	Not Found	Not Found	High
High	Master Protein	Q9BYG3	MKI67 FHA domain-interacting nucleolar phosphoprotein OS=Homo sapiens OX=9606 GN=NIFK PE=1 SV=1	0	9.442	7	2	3	2	1	293	34.2	9.88	8.04	2	0	0.963	0.942641	34.79	106.4	93.6	6.56	9.49	1.73184e+06	1.60765e+06	1.35852e+06	2.06277e+06	1.87999e+06	1.91792e+06	Peak Found	Peak Found	Peak Found	Peak Found	High	High
High	Master Protein	P07108	Acyl-CoA-binding protein OS=Homo sapiens OX=9606 GN=DBI PE=1 SV=2	0	9.407	23	1	4	1	1	87	10	6.57	16.72	1	0	0.509	0.876741	6.87	132.6	67.4	20.85	13.25	2.67068e+06	1764986	1.30947e+06	1.69962e+06	1.05994e+06	1.22329e+06	High	High	High	Peak Found	Peak Found	Peak Found
High	Master Protein	Q92616	eIF-2-alpha kinase activator GCN1 OS=Homo sapiens OX=9606 GN=GCN1 PE=1 SV=6	0	9.366	1	2	5	2	1	2671	292.6	7.47	5.03	2	0	0.364	0.599451	3.57	149.2	50.8	10.78	48.46	713806	573245	435581	135255	333329	265692	High	High	High	Peak Found	Peak Found	Peak Found
High	Master Protein	Q16576	Histone-binding protein RBBP7 OS=Homo sapiens OX=9606 GN=RBBP7 PE=1 SV=1	0	9.351	7	3	4	1	1	425	47.8	5.05	9.12	3	0	0.597	0.924932	2.62	127.2	72.8	7.34	7.73	1.30028e+06	1.22644e+06	1.03058e+06	1.13313e+06	926858	996949	Peak Found	Peak Found	High	Peak Found	Peak Found	Peak Found
High	Master Protein	Q9NTJ3	Structural maintenance of chromosomes protein 4 OS=Homo sapiens OX=9606 GN=SMC4 PE=1 SV=2	0	9.323	2	3	8	3	1	1288	147.1	6.79	18.65	3	0	1.036	0.930581	23.35	94.8	105.2	6.88	9.59	1.02795e+06	883603	703989	1.69064e+06	1.3386e+06	1.08338e+06	Peak Found	High	High	High	High	High
High	Master Protein	P10155	60 kDa SS-A/Ro ribonucleoprotein OS=Homo sapiens OX=9606 GN=TROVE2 PE=1 SV=2	0	9.32	4	2	4	2	1	538	60.6	8.03	10.64	2	0	0.462	0.809113	1.52	148.9	51.1	8.81	26.89	2.84867e+06	1.96317e+06	1.88343e+06	1.82327e+06	903442	964187	High	High	High	Peak Found	Peak Found	Peak Found
High	Master Protein	Q9Y383	Putative RNA-binding protein Luc7-like 2 OS=Homo sapiens OX=9606 GN=LUC7L2 PE=1 SV=2	0	9.231	6	2	3	2	1	392	46.5	10.01	4	2	0	0.964	0.942641	47.32	44.5	155.5	112.79	21.17		36478.6	296033	496331	620439	517677	Not Found	Peak Found	High	Peak Found	High	Peak Found
High	Master Protein	P02461	Collagen alpha-1(III) chain OS=Homo sapiens OX=9606 GN=COL3A1 PE=1 SV=4	0	9.205	1	2	9	2	1	1466	138.5	6.61	22.37	2	0	0.965	0.962918	13.83	103.1	96.9	13.1	7.56	5.49571e+06	3.98867e+06	3.14722e+06	6.64183e+06	5.52114e+06	4.52827e+06	High	High	High	Peak Found	High	High
High	Master Protein	Q14761	Protein tyrosine phosphatase receptor type C-associated protein OS=Homo sapiens OX=9606 GN=PTPRCAP PE=1 SV=1	0	9.205	14	3	15	3	1	206	21.2	4.55	40.64	3	0	0.446	0.756804	1.73	139.6	60.4	3.45	8.94	41177965	31349222	29642190	2.84445e+07	2.01577e+07	1.85516e+07	High	High	High	High	High	High
High	Master Protein	Q14520	Hyaluronan-binding protein 2 OS=Homo sapiens OX=9606 GN=HABP2 PE=1 SV=1	0	9.198	2	1	12	1	1	560	62.6	6.54	37.34	1	0	1.892	0.520232	8.72	70.3	129.7	12.27	12	1.8928e+06	1.31981e+06	1.11281e+06	5.179e+06	3.50041e+06	3.20257e+06	High	High	High	High	High	High
High	Master Protein	O14964	Hepatocyte growth factor-regulated tyrosine kinase substrate OS=Homo sapiens OX=9606 GN=HGS PE=1 SV=1	0	9.175	3	2	6	2	1	777	86.1	6.16	13.55	2	0	0.339	0.525155	0.89	149.2	50.8	10.89	30.24	2.77464e+06	1.85852e+06	1.75042e+06	676562	1.02417e+06	887238	High	High	High	High	Peak Found	Peak Found
High	Master Protein	Q9Y4Z0	U6 snRNA-associated Sm-like protein LSm4 OS=Homo sapiens OX=9606 GN=LSM4 PE=1 SV=1	0	9.171	12	1	1	1	1	139	15.3	9.99	4.12	1	0	0.696	0.970664	11.67	117.9	82.1	7.02	24.6	1.00146e+06	933616	834484	942978	913420	1.16733e+06	Peak Found	Peak Found	Peak Found	Peak Found	Peak Found	High
High	Master Protein	O15533	Tapasin OS=Homo sapiens OX=9606 GN=TAPBP PE=1 SV=1	0	9.145	4	2	9	2	1	448	47.6	7.15	15.81	2	0	0.381	0.615445	2.93	147.9	52.1	9	9.81	3.47797e+06	2.63043e+06	2.16439e+06	1.64265e+06	1.55743e+06	1.23981e+06	High	High	High	High	High	High
High	Master Protein	O15371	Eukaryotic translation initiation factor 3 subunit D OS=Homo sapiens OX=9606 GN=EIF3D PE=1 SV=1	0	9.055	5	2	7	2	1	548	63.9	6.05	19.67	2	0	0.666	0.936856	5.84	121.6	78.4	3.23	5.64	5.77417e+06	5.02053e+06	4.41424e+06	5.51971e+06	4.87947e+06	4.16597e+06	Peak Found	High	High	High	High	High
High	Master Protein	Q9NVE7	Pantothenate kinase 4 OS=Homo sapiens OX=9606 GN=PANK4 PE=1 SV=1	0	9.014	1	1	2	1	1	773	85.9	6.28	2.57	1	0	3.014	0.180628	31.85	45.8	154.2	30.11	25.03	78473.5	44964.2	32481.3	318419	217824	145905	Peak Found	Peak Found	Peak Found	High	Peak Found	High
High	Master Protein	Q92544	Transmembrane 9 superfamily member 4 OS=Homo sapiens OX=9606 GN=TM9SF4 PE=1 SV=2	0	8.991	4	2	8	2	1	642	74.5	6.54	26.12	2	0	0.632	0.941464	6.71	126.3	73.7	9.68	12.88	2442031	2.41679e+06	2.07067e+06	2.64766e+06	1.90044e+06	1.57071e+06	High	High	High	High	High	High
High	Master Protein	O60907	F-box-like/WD repeat-containing protein TBL1X OS=Homo sapiens OX=9606 GN=TBL1X PE=1 SV=3	0	8.976	3	2	4	2	1	577	62.5	6.55	9.57	2	0	4.326	0.047239	19.39	33.4	166.6	16.09	18.3	305992	208886	165795	2.42498e+06	1.49802e+06	1.34078e+06	Peak Found	Peak Found	Peak Found	High	High	High
High	Master Protein	Q8IWB7	WD repeat and FYVE domain-containing protein 1 OS=Homo sapiens OX=9606 GN=WDFY1 PE=1 SV=1	0	8.972	5	2	3	2	1	410	46.3	7.33	8.44	2	0	6.479	0.00287447	41.54	11.5	188.5	83.34	33.97	164520	33779.1	34033.5	1.12591e+06	879407	432305	Peak Found	Peak Found	Peak Found	High	High	Peak Found
High	Master Protein	Q9UL26	Ras-related protein Rab-22A OS=Homo sapiens OX=9606 GN=RAB22A PE=1 SV=2	0	8.953	11	2	3	2	1	194	21.8	8.15	7.74	2	0	1.4	0.772412	18.47	87.1	112.9	3.96	9.57	1.42074e+06	1.22522e+06	1.14459e+06	2.57191e+06	2.52502e+06	2.16188e+06	High	High	Peak Found	Peak Found	High	Peak Found
High	Master Protein	Q8WUN7	Ubiquitin domain-containing protein 2 OS=Homo sapiens OX=9606 GN=UBTD2 PE=1 SV=2	0	8.924	6	2	3	2	1	234	26.2	5.67	5.24	2	0	2.469	0.301691	27.38	38.9	161.1	44.08	15.25	68646.9	91409.8	128116	720481	544839	408896	Peak Found	Peak Found	Peak Found	Peak Found	High	High
High	Master Protein	O00487	26S proteasome non-ATPase regulatory subunit 14 OS=Homo sapiens OX=9606 GN=PSMD14 PE=1 SV=1	0	8.895	7	2	6	2	1	310	34.6	6.52	10.87	2	0	0.718	0.970664	6.59	103.6	96.4	24	27.34	4.21617e+06	2.2261e+06	2.22704e+06	4.98629e+06	3.25969e+06	2.17686e+06	High	High	High	High	High	Peak Found
High	Master Protein	O43736	Integral membrane protein 2A OS=Homo sapiens OX=9606 GN=ITM2A PE=1 SV=2	0	8.891	8	2	3	2	1	263	29.7	5.8	8.96	2	0	0.254	0.238235	0.43	176.9	23.1	5.32	6.34	6.63312e+06	6.00459e+06	5131943		1.10485e+06	956984	High	High	High	Not Found	Peak Found	Peak Found
High	Master Protein	O75995	SAM and SH3 domain-containing protein 3 OS=Homo sapiens OX=9606 GN=SASH3 PE=1 SV=2	0	8.872	9	2	3	2	1	380	41.6	5.27	10.13	2	0	1.214	0.888388	39.13	66.9	133.1	13.16	9.97	662574	566115	628738	1750387	1.61904e+06	1.642e+06	Peak Found	Peak Found	Peak Found	Peak Found	High	High
High	Master Protein	Q9HC38	Glyoxalase domain-containing protein 4 OS=Homo sapiens OX=9606 GN=GLOD4 PE=1 SV=1	0	8.859	7	2	5	2	1	313	34.8	5.6	15.77	2	0	0.593	0.924503	10.79	125.9	74.1	3.17	12.15	2.92931e+06	2.48115e+06	2.3265e+06	3.16923e+06	2.09288e+06	1.98936e+06	Peak Found	High	High	High	High	High
High	Master Protein	P23193	Transcription elongation factor A protein 1 OS=Homo sapiens OX=9606 GN=TCEA1 PE=1 SV=2	0	8.806	5	1	7	1	1	301	33.9	8.38	18.38	1	0	0.7	0.9709	8.51	117.6	82.4	6.99	20.54	343699	260723	222850	238099	293254	248719	High	High	High	High	High	High
High	Master Protein	Q9BZ29	Dedicator of cytokinesis protein 9 OS=Homo sapiens OX=9606 GN=DOCK9 PE=1 SV=2	0	8.801	1	3	7	2	1	2069	236.3	7.49	15.99	3	0	1.92	0.537535	11.38	54.1	145.9	52.73	7.86	333604	652736	267708	1.39992e+06	1.0276e+06	1.13923e+06	Peak Found	Peak Found	Peak Found	High	Peak Found	High
High	Master Protein	O75821	Eukaryotic translation initiation factor 3 subunit G OS=Homo sapiens OX=9606 GN=EIF3G PE=1 SV=2	0	8.796	7	2	3	2	1	320	35.6	6.13	9.76	2	0	0.561	0.908917	6.39	124.4	75.6	9.6	28.68	1.78561e+06	1.68095e+06	1.60702e+06	2.22346e+06	1.19538e+06		Peak Found	High	High	High	Peak Found	Not Found
High	Master Protein	P13501	C-C motif chemokine 5 OS=Homo sapiens OX=9606 GN=CCL5 PE=1 SV=3	0	8.766	13	2	7	2	1	91	10	9.07	14.38	2	0	0.01	1.19206e-16		200		5.08		3.69115e+08	309843104	303535392				High	High	High	Not Found	Not Found	Not Found
High	Master Protein	O43504	Ragulator complex protein LAMTOR5 OS=Homo sapiens OX=9606 GN=LAMTOR5 PE=1 SV=1	0	8.761	11	1	4	1	1	91	9.6	4.87	11.07	1	0	0.357	0.582012	1.78	148.5	51.5	10.45	8.7	1.59491e+06	1.2093e+06	964537	822515	603124	532271	High	High	High	Peak Found	Peak Found	Peak Found
High	Master Protein	Q15743	Ovarian cancer G-protein coupled receptor 1 OS=Homo sapiens OX=9606 GN=GPR68 PE=1 SV=1	0	8.756	7	2	7	2	1	365	41.1	7.72	19.12	2	0	0.631	0.941464	5.28	149.6	50.4	12.71	36.32	2.76379e+06	1.77099e+06	1.73335e+06	2.00134e+06	890051	869991	High	High	High	Peak Found	High	Peak Found
High	Master Protein	P46776	60S ribosomal protein L27a OS=Homo sapiens OX=9606 GN=RPL27A PE=1 SV=2	0	8.742	12	2	16	2	1	148	16.6	11	31.31	2	0	1.209	0.919343	11.48	90.5	109.5	1.37	1.95	22601188	17951070	16530721	38803816	30659049	30176447	High	High	High	High	High	High
High	Master Protein	Q9UHY7	Enolase-phosphatase E1 OS=Homo sapiens OX=9606 GN=ENOPH1 PE=1 SV=1	0	8.739	8	1	4	1	1	261	28.9	4.78	16.35	1	0	0.424	0.729254	6.5	140.5	59.5	22.65	36.97	1.81228e+06	2.18817e+06	2118146	839487	1.33359e+06	1.42187e+06	High	High	Peak Found	High	Peak Found	High
High	Master Protein	P37837	Transaldolase OS=Homo sapiens OX=9606 GN=TALDO1 PE=1 SV=2	0	8.696	6	2	5	2	1	337	37.5	6.81	13.47	2	0	1.457	0.809113	22.67	80.6	119.4	6.86	9.23	3800729	2.96034e+06	2.47256e+06	8.27547e+06	6.30924e+06	5.28981e+06	High	Peak Found	Peak Found	High	High	High
High	Master Protein	Q8IZ07	Ankyrin repeat domain-containing protein 13A OS=Homo sapiens OX=9606 GN=ANKRD13A PE=1 SV=3	0	8.694	2	1	4	1	1	590	67.6	5.02	6.61	1	0	0.783	0.996144	3.33	112.2	87.8	50.57	0.61	119257	295878	280775		334615	314307	High	High	High	Not Found	Peak Found	Peak Found
High	Master Protein	Q9H1E3	Nuclear ubiquitous casein and cyclin-dependent kinase substrate 1 OS=Homo sapiens OX=9606 GN=NUCKS1 PE=1 SV=1	0	8.689	12	2	6	2	1	243	27.3	5.08	15.59	2	0	0.529	0.891763	4.11	156.1	43.9	14.2	52.31	695919	722094	522383	558417	231116	161032	High	High	Peak Found	High	High	Peak Found
High	Master Protein	Q86VI3	Ras GTPase-activating-like protein IQGAP3 OS=Homo sapiens OX=9606 GN=IQGAP3 PE=1 SV=2	0	8.687	2	3	3	1	1	1631	184.6	7.65	7.58	3	0														Not Found	Not Found	Not Found	High	Not Found	Not Found
High	Master Protein	Q13530	Serine incorporator 3 OS=Homo sapiens OX=9606 GN=SERINC3 PE=2 SV=2	0	8.639	3	3	18	3	1	473	52.5	7.46	32.16	3	0	0.837	0.997498	9.72	107.3	92.7	2.72	5.58	7.0594e+06	5.4526e+06	5.1193e+06	9.05637e+06	6.96183e+06	6.22403e+06	High	High	High	High	High	High
High	Master Protein	Q86VH4	Leucine-rich repeat transmembrane neuronal protein 4 OS=Homo sapiens OX=9606 GN=LRRTM4 PE=2 SV=2	0	8.629	5	3	5	3	1	590	67.2	8.95	11.18	3	0	100	1.19206e-16			200		3.53				1.35803e+06	1.176e+06	1.05523e+06	Not Found	Not Found	Not Found	High	High	High
High	Master Protein	Q9ULC4	Malignant T-cell-amplified sequence 1 OS=Homo sapiens OX=9606 GN=MCTS1 PE=1 SV=1	0	8.605	7	1	2	1	1	181	20.5	8.82	6.04	1	0	1.051	0.924503	18.31	97.5	102.5	15.54	10.13	1.97567e+06	1.17675e+06	1.29118e+06	2.65557e+06	1.78947e+06	2.02321e+06	High	Peak Found	Peak Found	High	Peak Found	Peak Found
High	Master Protein	Q9BZW8	Natural killer cell receptor 2B4 OS=Homo sapiens OX=9606 GN=CD244 PE=1 SV=2	0	8.585	6	3	17	3	1	370	41.6	8.98	37.4	3	0	0.695	0.946879	6.93	118.5	81.5	2.71	1.34	1.9734e+07	16566719	1.55333e+07	2.0547e+07	16387280	1.53782e+07	High	High	High	High	High	High
High	Master Protein	Q9Y2V2	Calcium-regulated heat-stable protein 1 OS=Homo sapiens OX=9606 GN=CARHSP1 PE=1 SV=2	0	8.572	11	1	1	1	1	147	15.9	8.21	5.19	1	0	1.427	0.756804	14.1	82.4	117.6		13.39	1.54066e+06			2.89058e+06		2.68615e+06	Peak Found	Not Found	Not Found	High	Not Found	Peak Found
High	Master Protein	Q96P70	Importin-9 OS=Homo sapiens OX=9606 GN=IPO9 PE=1 SV=3	0	8.512	1	1	5	1	1	1041	115.9	4.81	8.66	1	0	0.514	0.888388	7.49	136.1	63.9	17.72	28.38	199379	143880	103727	175363	97215.9	79462.3	High	High	High	Peak Found	High	High
High	Master Protein	P13861	cAMP-dependent protein kinase type II-alpha regulatory subunit OS=Homo sapiens OX=9606 GN=PRKAR2A PE=1 SV=2	0	8.444	6	2	2	2	1	404	45.5	5.07	5.68	2	0	1.439	0.785412	20.06	84.3	115.7	7.11	17.85	582711	422299	440569	1.15526e+06	1.01083e+06	670550	Peak Found	Peak Found	Peak Found	High	Peak Found	Peak Found
High	Master Protein	Q8TBZ3	WD repeat-containing protein 20 OS=Homo sapiens OX=9606 GN=WDR20 PE=1 SV=2	0	8.44	3	1	5	1	1	569	62.9	8	8.7	1	0	5.663	0.00896723	5.2	30	170		38.79			34183.3	172570	315199	288517	Not Found	Not Found	Peak Found	High	High	High
High	Master Protein	Q9BSJ8	Extended synaptotagmin-1 OS=Homo sapiens OX=9606 GN=ESYT1 PE=1 SV=1	0	8.435	3	3	5	3	1	1104	122.8	5.83	7.07	3	0	0.87	0.976299	7.76	107.2	92.8	15.4	6.88	2.18208e+06	1.43965e+06	1.21774e+06	2.4569e+06	1.75629e+06	1.69953e+06	High	Peak Found	High	High	Peak Found	High
High	Master Protein	Q9Y3C6	Peptidyl-prolyl cis-trans isomerase-like 1 OS=Homo sapiens OX=9606 GN=PPIL1 PE=1 SV=1	0	8.435	10	1	4	1	1	166	18.2	7.99	11.73	1	0	0.681	0.962918	4.64	116.7	83.3	9.09	7.3	982314		643988	971710	771400	650190	High	Not Found	High	High	Peak Found	High
High	Master Protein	Q8N9N7	Leucine-rich repeat-containing protein 57 OS=Homo sapiens OX=9606 GN=LRRC57 PE=1 SV=1	0	8.422	10	2	6	2	1	239	26.7	8.43	15.17	2	0	0.951	0.954225	23.46	101.1	98.9	14.52	6.77	3698903	2.39274e+06	2.14232e+06	4.61363e+06	3.30879e+06	3.19043e+06	High	High	High	High	High	Peak Found
High	Master Protein	Q99816	Tumor susceptibility gene 101 protein OS=Homo sapiens OX=9606 GN=TSG101 PE=1 SV=2	0	8.414	7	2	4	2	1	390	43.9	6.46	13.16	2	0	0.791	0.993339	11.68	120.6	79.4	6.63	18.4	3.93913e+06	3.42132e+06	2.73848e+06	3.74999e+06	3779207	2496605	High	High	Peak Found	Peak Found	High	Peak Found
High	Master Protein	Q9NQL2	Ras-related GTP-binding protein D OS=Homo sapiens OX=9606 GN=RRAGD PE=1 SV=1	0	8.406	5	2	4	2	1	400	45.6	4.92	9.55	2	0	0.195	0.105282	0.46	177.7	22.3	3.24	17.4	3.75443e+06	2.90887e+06	2.82543e+06	866587	552518	481078	High	High	High	Peak Found	Peak Found	Peak Found
High	Master Protein	Q96IJ6	Mannose-1-phosphate guanyltransferase alpha OS=Homo sapiens OX=9606 GN=GMPPA PE=1 SV=1	0	8.392	6	2	4	2	1	420	46.3	7.21	8.9	2	0	2.291	0.359836	20.41	38.2	161.8	20.06	10.88		121200	83263.6	679273	684460	607164	Not Found	Peak Found	Peak Found	High	High	High
High	Master Protein	Q8WYJ6	Septin-1 OS=Homo sapiens OX=9606 GN=SEPT1 PE=1 SV=2	0	8.321	6	2	8	2	1	367	41.9	5.8	20.72	2	0	1.595	0.689559	29.95	77.1	122.9	16.94	20.82	634816	597204	387247	1.76034e+06	935044	1.12548e+06	High	High	High	High	High	Peak Found
High	Master Protein	Q8NEB9	Phosphatidylinositol 3-kinase catalytic subunit type 3 OS=Homo sapiens OX=9606 GN=PIK3C3 PE=1 SV=1	0	8.275	2	1	6	1	1	887	101.5	6.81	15.56	1	0	0.688	0.969935	4.46	117.6	82.4	14.38	16.68	232964	178655	130739	231790	180096	128855	High	High	High	High	High	High
High	Master Protein	P04921	Glycophorin-C OS=Homo sapiens OX=9606 GN=GYPC PE=1 SV=1	0	8.274	20	1	2	1	1	128	13.8	4.84	10.48	1	0	0.01	1.19206e-16		200		5.7		1.03572e+06	783090	801538				Peak Found	High	High	Not Found	Not Found	Not Found
High	Master Protein	Q5JSH3	WD repeat-containing protein 44 OS=Homo sapiens OX=9606 GN=WDR44 PE=1 SV=1	0	8.245	2	2	2	2	1	913	101.3	5.45	2.03	2	0	0.676	0.957772	12.33	122.9	77.1	14.1	10.99	515044	359670	290195	480228	324225	306284	High	Peak Found	Peak Found	High	Peak Found	Peak Found
High	Master Protein	Q9NQR4	Omega-amidase NIT2 OS=Homo sapiens OX=9606 GN=NIT2 PE=1 SV=1	0	8.228	9	2	8	2	1	276	30.6	7.21	23.42	2	0	0.817	0.992762	6.88	110.1	89.9	11.2	5.66	961856	690398	574653	1.04076e+06	779215		High	High	High	High	Peak Found	High
High	Master Protein	Q08209	Serine/threonine-protein phosphatase 2B catalytic subunit alpha isoform OS=Homo sapiens OX=9606 GN=PPP3CA PE=1 SV=1	0	8.219	6	2	2	2	1	521	58.7	5.86	6.69	2	0	0.606	0.930581	19.94	137.7	62.3	3.64	24.69	3.06506e+06	2.38869e+06	2.12728e+06	1.21016e+06	1.55448e+06	1498587	High	Peak Found	Peak Found	Peak Found	Peak Found	Peak Found
High	Master Protein	O60264	SWI/SNF-related matrix-associated actin-dependent regulator of chromatin subfamily A member 5 OS=Homo sapiens OX=9606 GN=SMARCA5 PE=1 SV=1	0	8.205	3	3	4	3	1	1052	121.8	8.09	9.35	3	0	1.457	0.756804	10.01	47.4	152.6	10.62	14.52	311084	204938	211339	1.10254e+06	1.19953e+06	1.0127e+06	Peak Found	Peak Found	Peak Found	Peak Found	High	High
High	Master Protein	Q13433	Zinc transporter ZIP6 OS=Homo sapiens OX=9606 GN=SLC39A6 PE=1 SV=3	0	8.169	3	1	5	1	1	755	85	6.95	19.64	1	0	0.99	0.941464	21.8	97.3	102.7	9.28	19.99	1.12692e+06	947830	996346	1.28291e+06	1.43791e+06	1470800	Peak Found	High	High	High	High	High
High	Master Protein	Q9UKD2	mRNA turnover protein 4 homolog OS=Homo sapiens OX=9606 GN=MRTO4 PE=1 SV=2	0	8.115	6	1	5	1	1	239	27.5	8.29	16.91	1	0	0.651	0.950131	4.17	120.2	79.8	4.93	28.23	791200	711963	616702	469032	644349	631627	Peak Found	High	High	High	High	High
High	Master Protein	O00151	PDZ and LIM domain protein 1 OS=Homo sapiens OX=9606 GN=PDLIM1 PE=1 SV=4	0	8.102	9	2	3	2	1	329	36	7.02	7.72	2	0	100	1.19206e-16			200		21.2				2.48598e+06	1.76895e+06	1.23867e+06	Not Found	Not Found	Not Found	Peak Found	High	High
High	Master Protein	Q8NB16	Mixed lineage kinase domain-like protein OS=Homo sapiens OX=9606 GN=MLKL PE=1 SV=1	0	8.057	3	1	6	1	1	471	54.4	8.82	0	1	0	1.421	0.793255	32.36	82.6	117.4	34.27	19.39	152817	94125.1	55575.6	185368	223260	182243	High	High	Peak Found	High	High	High
High	Master Protein	Q9UQ49	Sialidase-3 OS=Homo sapiens OX=9606 GN=NEU3 PE=1 SV=1	0	8.023	6	2	3	2	1	428	48.2	7.17	6.73	2	0	0.638	0.942641	1.95	122.1	77.9	8.24	2.31	806511	742835	582488	733554	622442	571691	Peak Found	High	Peak Found	High	Peak Found	High
High	Master Protein	P51665	26S proteasome non-ATPase regulatory subunit 7 OS=Homo sapiens OX=9606 GN=PSMD7 PE=1 SV=2	0	8.016	13	2	2	2	1	324	37	6.77	6.81	2	0	100	1.19206e-16			200		22.54				1.3001e+06	1.6684e+06	1.42273e+06	Not Found	Not Found	Not Found	High	High	Peak Found
High	Master Protein	Q9H0X4	Protein FAM234A OS=Homo sapiens OX=9606 GN=FAM234A PE=1 SV=1	0	7.997	3	1	3	1	1	552	59.6	6.28	7.95	1	0	0.831	0.985767	7.2	106.4	93.6	3.97	53.06	130890	107884	104960	49997.7	136471	129916	Peak Found	High	High	Peak Found	High	Peak Found
High	Master Protein	P14314	Glucosidase 2 subunit beta OS=Homo sapiens OX=9606 GN=PRKCSH PE=1 SV=2	0	7.973	3	2	7	2	1	528	59.4	4.41	14.83	2	0	0.244	0.264489	1.32	178.9	21.1	4.58	31.43	2.34057e+06	1.74915e+06	1.71524e+06	449795	318918	178755	High	High	High	Peak Found	Peak Found	Peak Found
High	Master Protein	P05546	Heparin cofactor 2 OS=Homo sapiens OX=9606 GN=SERPIND1 PE=1 SV=3	0	7.952	4	2	4	2	1	499	57	6.9	8.21	2	0	1.165	0.919343	12.13	95.2	104.8	7.73	2.42	5.2945e+06	4.43832e+06	3.49815e+06	8.68187e+06	6.71542e+06	6.47249e+06	Peak Found	Peak Found	Peak Found	High	High	High
High	Master Protein	Q9GZL7	Ribosome biogenesis protein WDR12 OS=Homo sapiens OX=9606 GN=WDR12 PE=1 SV=2	0	7.946	4	1	1	1	1	423	47.7	5.9	3.68	1	0	0.01	1.19206e-16		200		12.19		219934	213232					Peak Found	High	Not Found	Not Found	Not Found	Not Found
High	Master Protein	P00004	Cytochrome c OS=Equus caballus OX=9796 GN=CYCS PE=1 SV=2	0	7.937	18	2	6	1	1	105	11.8	9.57	13.12	2	0	0.775	0.9946	36.93	112.6	87.4	43.39	27.28	662341	906414	1.23165e+06	1.05027e+06	1.0108e+06	1.35634e+06	High	High	High	High	High	Peak Found
High	Master Protein	O14579	Coatomer subunit epsilon OS=Homo sapiens OX=9606 GN=COPE PE=1 SV=3	0	7.88	6	2	5	2	1	308	34.5	5.12	9.7	2	0	0.851	0.982258	22.94	108	92	11.96	28.82	1.13232e+06	889835	670329	913426	1.08931e+06	1.27901e+06	Peak Found	High	High	High	High	High
High	Master Protein	Q96C86	m7GpppX diphosphatase OS=Homo sapiens OX=9606 GN=DCPS PE=1 SV=2	0	7.869	6	2	4	2	1	337	38.6	6.38	11.15	2	0	0.596	0.924503	5.36	122.9	77.1	7.66	9.6	2.00748e+06	1.79194e+06	1.40814e+06	1.86506e+06	1.26144e+06	1.39944e+06	Peak Found	High	High	Peak Found	Peak Found	Peak Found
High	Master Protein	Q9Y2X3	Nucleolar protein 58 OS=Homo sapiens OX=9606 GN=NOP58 PE=1 SV=1	0	7.859	5	2	3	2	1	529	59.5	8.92	7.91	2	0	2.677	0.245375	40.25	62.6	137.4	10.9	30.98	526982	520924	479316	3230547	1.64575e+06	1.45067e+06	Peak Found	Peak Found	Peak Found	High	High	High
High	Master Protein	Q9C0J8	pre-mRNA 3' end processing protein WDR33 OS=Homo sapiens OX=9606 GN=WDR33 PE=1 SV=2	0	7.843	1	1	4	1	1	1336	145.8	9.17	13.1	1	0	1.215	0.888388	14.02	94.3	105.7	16.05	16.55	261697	209386	144205	475399	337784	261214	High	Peak Found	Peak Found	High	High	High
High	Master Protein	Q13616	Cullin-1 OS=Homo sapiens OX=9606 GN=CUL1 PE=1 SV=2	0	7.84	2	1	2	1	1	776	89.6	8	8.6	1	0	0.01	1.19206e-16		200		10.88		347782	352619	288564				Peak Found	High	High	Not Found	Not Found	Not Found
High	Master Protein	Q9BUJ2	Heterogeneous nuclear ribonucleoprotein U-like protein 1 OS=Homo sapiens OX=9606 GN=HNRNPUL1 PE=1 SV=2	0	7.787	2	1	4	1	1	856	95.7	6.92	12.79	1	0	0.533	0.891763	2.82	127.5	72.5	9.43	8.09	1.40316e+06	1.34237e+06	1.04656e+06	1.08091e+06	1.02873e+06	886596	High	Peak Found	High	Peak Found	High	High
High	Master Protein	Q16563	Synaptophysin-like protein 1 OS=Homo sapiens OX=9606 GN=SYPL1 PE=1 SV=1	0	7.766	14	2	8	2	1	259	28.5	8.43	26.55	2	0	1.513	0.815958	16.85	76.3	123.7	10.51	2.95	5.80793e+06	5.64403e+06	4.3141e+06	1.39203e+07	1.0649e+07	1.04596e+07	High	High	High	High	High	High
High	Master Protein	O95336	6-phosphogluconolactonase OS=Homo sapiens OX=9606 GN=PGLS PE=1 SV=2	0	7.764	12	2	2	2	1	258	27.5	6.05	5.5	2	0	0.811	0.993579	6.93	110.4	89.6	16.28	5.57	875158	549680	692759	953395	832559	818241	Peak Found	High	Peak Found	High	Peak Found	Peak Found
High	Master Protein	Q96L08	Sushi domain-containing protein 3 OS=Homo sapiens OX=9606 GN=SUSD3 PE=2 SV=1	0	7.762	4	1	11	1	1	255	27.1	10.21	27.49	1	0	0.704	0.957772	5.79	117.4	82.6	4.38	12.27	4.20559e+06	3.20824e+06	2.89154e+06	4.31907e+06	3247427	2.59639e+06	High	High	High	High	High	High
High	Master Protein	O00499	Myc box-dependent-interacting protein 1 OS=Homo sapiens OX=9606 GN=BIN1 PE=1 SV=1	0	7.748	3	1	1	1	1	593	64.7	5.06	3.91	1	0	100	1.19206e-16			200		9.7				930055		623000	Not Found	Not Found	Not Found	High	Not Found	Peak Found
High	Master Protein	Q99733	Nucleosome assembly protein 1-like 4 OS=Homo sapiens OX=9606 GN=NAP1L4 PE=1 SV=1	0	7.726	5	2	7	2	1	375	42.8	4.69	18.13	2	0	1.501	0.713908	14.99	81.2	118.8	8.92	3.64	1.96844e+06	1.52199e+06	1.22957e+06	4005270	3.202e+06	2.87122e+06	High	High	Peak Found	High	High	High
High	Master Protein	Q8NEQ5	Transmembrane protein C1orf162 OS=Homo sapiens OX=9606 GN=C1orf162 PE=2 SV=1	0	7.711	11	1	2	1	1	155	16.9	8.9	6.25	1	0	0.01	1.19206e-16		200		23.41		1.86981e+06	955144	1.0882e+06				High	Peak Found	High	Not Found	Not Found	Not Found
High	Master Protein	O94915	Protein furry homolog-like OS=Homo sapiens OX=9606 GN=FRYL PE=1 SV=2	0	7.698	1	2	5	2	1	3013	339.4	5.58	12	2	0	0.64	0.942641	12.54	131.8	68.2	2.78	21.05	1.15308e+06	898873	864861	706543	699058	827029	High	High	High	High	Peak Found	Peak Found
High	Master Protein	P53794	Sodium/myo-inositol cotransporter OS=Homo sapiens OX=9606 GN=SLC5A3 PE=1 SV=2	0	7.678	3	2	7	2	1	718	79.6	7.27	17.51	2	0	0.795	0.982493	17.87	112.6	87.4	3.43	4.93	8.98342e+06	7.76856e+06	6.69344e+06	10080639	8.39584e+06	7.22384e+06	High	Peak Found	High	High	High	High
High	Master Protein	Q14232	Translation initiation factor eIF-2B subunit alpha OS=Homo sapiens OX=9606 GN=EIF2B1 PE=1 SV=1	0	7.673	7	2	5	2	1	305	33.7	7.33	14.38	2	0	0.59	0.924503	10.78	126.6	73.4	3.24	3.89	1.57913e+06	1.24539e+06	1.10359e+06	1.27878e+06	989975	1.01364e+06	High	High	High	Peak Found	High	Peak Found
High	Master Protein	P68402	Platelet-activating factor acetylhydrolase IB subunit beta OS=Homo sapiens OX=9606 GN=PAFAH1B2 PE=1 SV=1	0	7.565	8	2	7	2	1	229	25.6	5.92	15.63	2	0	0.762	0.985767	4.33	111.1	88.9	6.99	2.23	2.97283e+06	2.58331e+06	2.54773e+06	3.66654e+06	2.86054e+06	2.81719e+06	Peak Found	High	High	Peak Found	High	High
High	Master Protein	Q00013	55 kDa erythrocyte membrane protein OS=Homo sapiens OX=9606 GN=MPP1 PE=1 SV=2	0	7.563	4	2	4	2	1	466	52.3	7.37	9.49	2	0	0.202	0.147749	0.24	175.7	24.3	21.94	3.45	838196	436168	544563	145781	122928	108734	High	High	High	Peak Found	Peak Found	Peak Found
High	Master Protein	Q969X1	Protein lifeguard 3 OS=Homo sapiens OX=9606 GN=TMBIM1 PE=1 SV=2	0	7.534	5	1	6	1	1	311	34.6	7.72	19.09	1	0	0.228	0.168482	0.41	161.8	38.2	3.94	6.21	7210892	6.28897e+06	5.37122e+06	2.25416e+06	1994143	1.95761e+06	High	High	High	High	High	High
High	Master Protein	Q99436	Proteasome subunit beta type-7 OS=Homo sapiens OX=9606 GN=PSMB7 PE=1 SV=1	0	7.505	4	1	3	1	1	277	29.9	7.68	11.12	1	0	0.526	0.891763	2.28	131	69	5.75		604667	464081	401971			332878	High	High	High	Not Found	Not Found	Peak Found
High	Master Protein	P02748	Complement component C9 OS=Homo sapiens OX=9606 GN=C9 PE=1 SV=2	0	7.488	4	2	5	2	1	559	63.1	5.59	11.35	2	0	0.997	0.936856	19.56	65.2	134.8	68.52	9.98	981905	2.20923e+06	633804	2.57076e+06	2380833	2.41201e+06	High	High	High	High	Peak Found	High
High	Master Protein	P01031	Complement C5 OS=Homo sapiens OX=9606 GN=C5 PE=1 SV=4	0	7.467	1	2	3	2	1	1676	188.2	6.52	9.01	2	0	1.097	0.924043	8.55	92.6	107.4	6.12	4.75	3.45427e+06	2520464	2.34067e+06	5368074	4270302	3.76549e+06	Peak Found	Peak Found	Peak Found	High	High	Peak Found
High	Master Protein	O60888	Protein CutA OS=Homo sapiens OX=9606 GN=CUTA PE=1 SV=2	0	7.449	8	1	1	1	1	179	19.1	5.5	3.79	1	0	0.747	0.983676	4.4	115.1	84.9	6.66	6.34	1.91168e+06	1.70557e+06	1.62652e+06	2.35512e+06	1.80862e+06	1.59399e+06	High	Peak Found	Peak Found	Peak Found	Peak Found	Peak Found
High	Master Protein	Q9UHB9	Signal recognition particle subunit SRP68 OS=Homo sapiens OX=9606 GN=SRP68 PE=1 SV=2	0	7.431	3	2	2	2	1	627	70.7	8.56	5.33	2	0	0.773	0.9946	11.21	112.8	87.2	18.97	9.13	852190	925186	931962	1.10678e+06	1.02797e+06	1.01731e+06	High	Peak Found	Peak Found	High	Peak Found	Peak Found
High	Master Protein	Q13617	Cullin-2 OS=Homo sapiens OX=9606 GN=CUL2 PE=1 SV=2	0	7.407	3	2	2	2	1	745	86.9	6.92	4.64	2	0	0.624	0.935869	2.88	120.5	79.5	27.09	9.5	1.45252e+06	679849	982082	1.18649e+06	1.01971e+06	1.09519e+06	Peak Found	Peak Found	Peak Found	Peak Found	Peak Found	High
High	Master Protein	Q5JUQ0	Protein FAM78A OS=Homo sapiens OX=9606 GN=FAM78A PE=2 SV=1	0	7.308	4	1	8	1	1	283	31.9	8.06	19.36	1	0	1.332	0.825761	10.06	84.4	115.6	8.32	7.27	984206	727647	622709	1.76673e+06	1.50791e+06	1.23604e+06	High	High	High	High	High	High
High	Master Protein	P51858	Hepatoma-derived growth factor OS=Homo sapiens OX=9606 GN=HDGF PE=1 SV=1	0	7.293	8	2	4	2	1	240	26.8	4.73	9.17	2	0	0.354	0.562732	1.95	157.7	42.3	2.02	19.8	4.19925e+06	3.32442e+06	3.01355e+06	1.92705e+06	1282066	994666	High	High	High	Peak Found	Peak Found	Peak Found
High	Master Protein	Q9H0H5	Rac GTPase-activating protein 1 OS=Homo sapiens OX=9606 GN=RACGAP1 PE=1 SV=1	0	7.281	3	1	1	1	1	632	71	8.88	2.5	1	0	0.01	1.19206e-16		200		12.24		636875	555393	599362				Peak Found	Peak Found	High	Not Found	Not Found	Not Found
High	Master Protein	Q9BRP4	Proteasomal ATPase-associated factor 1 OS=Homo sapiens OX=9606 GN=PAAF1 PE=1 SV=2	0	7.275	5	2	6	2	1	392	42.2	6.32	13.39	2	0	0.624	0.935869	27.97	111.3	88.7	5.23	8.3	1.85042e+06	1.67005e+06	1.4905e+06	2.30368e+06	1.9681e+06	1.58124e+06	High	High	High	High	High	High
High	Master Protein	Q9Y287	Integral membrane protein 2B OS=Homo sapiens OX=9606 GN=ITM2B PE=1 SV=1	0	7.246	8	2	5	2	1	266	30.3	5.14	12.4	2	0	0.385	0.62606	10.97	144.3	55.7	6.18	39.02	1.06718e+07	8.43208e+06	7.05062e+06	1.07447e+07	4.68156e+06	4.38547e+06	High	High	High	High	Peak Found	Peak Found
High	Master Protein	O00522	Krev interaction trapped protein 1 OS=Homo sapiens OX=9606 GN=KRIT1 PE=1 SV=2	0	7.239	5	3	3	3	1	736	84.3	8.41	5.25	3	0	1.221	0.877899	31.79	56.9	143.1	11.6	19.07	1.00741e+06	675620	618509	3.26015e+06	2.44531e+06	1.71056e+06	Peak Found	Peak Found	Peak Found	High	High	High
High	Master Protein	Q9Y3P8	Signaling threshold-regulating transmembrane adapter 1 OS=Homo sapiens OX=9606 GN=SIT1 PE=1 SV=1	0	7.213	10	1	1	1	1	196	21.1	6.3	3.97	1	0														High	Not Found	Not Found	Not Found	Not Found	Not Found
High	Master Protein	O43586	Proline-serine-threonine phosphatase-interacting protein 1 OS=Homo sapiens OX=9606 GN=PSTPIP1 PE=1 SV=1	0	7.201	3	1	3	1	1	416	47.6	5.45	5.5	1	0	1.052	0.924503	23.5	97.5	102.5	10.24	21.34	233256	168225	142233	363528	254535	180485	Peak Found	High	Peak Found	High	High	Peak Found
High	Master Protein	P63208	S-phase kinase-associated protein 1 OS=Homo sapiens OX=9606 GN=SKP1 PE=1 SV=2	0	7.201	12	2	6	2	1	163	18.6	4.54	17.01	2	0	0.724	0.969935	9.92	118.3	81.7	7.45	4.03	4.28127e+06	3.53541e+06	2.81631e+06	4.27448e+06	3.70985e+06	3.27626e+06	High	High	High	High	High	Peak Found
High	Master Protein	Q15813	Tubulin-specific chaperone E OS=Homo sapiens OX=9606 GN=TBCE PE=1 SV=1	0	7.155	5	2	2	2	1	527	59.3	6.76	4.74	2	0	0.323	0.511414	0.11	129.4	70.6	24.51		684362	373050	341862	361325			High	Peak Found	Peak Found	Peak Found	Not Found	Not Found
High	Master Protein	P22001	Potassium voltage-gated channel subfamily A member 3 OS=Homo sapiens OX=9606 GN=KCNA3 PE=1 SV=3	0	7.128	3	2	3	2	1	575	63.8	5.87	3.1	2	0	0.19	0.103492	0.3	183.6	16.4	8.81	9.38	2.03074e+06	1.64415e+06	1.28976e+06	223867	216978	200575	High	High	High	Peak Found	Peak Found	Peak Found
High	Master Protein	Q6GTX8	Leukocyte-associated immunoglobulin-like receptor 1 OS=Homo sapiens OX=9606 GN=LAIR1 PE=1 SV=1	0	7.12	7	1	2	1	1	287	31.4	5.63	8.08	1	0	100	1.19206e-16			200		27.03				2.92704e+06	1.63184e+06	1.36976e+06	Not Found	Not Found	Not Found	High	Peak Found	High
High	Master Protein	P04278	Sex hormone-binding globulin OS=Homo sapiens OX=9606 GN=SHBG PE=1 SV=2	0	7.105	4	1	1	1	1	402	43.8	6.71	3.81	1	0														Not Found	Not Found	Not Found	Not Found	Not Found	High
High	Master Protein	Q8IUW5	RELT-like protein 1 OS=Homo sapiens OX=9606 GN=RELL1 PE=1 SV=1	0	7.1	23	2	4	2	1	271	29.3	8.34	16.02	2	0														Not Found	Not Found	Not Found	High	High	High
High	Master Protein	Q16401	26S proteasome non-ATPase regulatory subunit 5 OS=Homo sapiens OX=9606 GN=PSMD5 PE=1 SV=3	0	7.098	6	3	8	3	1	504	56.2	5.48	8.12	3	0	0.692	0.970664	9.9	118.3	81.7	11.85	13.82	957208	686560	563785	840114	830805	609058	High	High	High	Peak Found	High	Peak Found
High	Master Protein	O60271	C-Jun-amino-terminal kinase-interacting protein 4 OS=Homo sapiens OX=9606 GN=SPAG9 PE=1 SV=4	0	7.094	1	1	3	1	1	1321	146.1	5.15	11.74	1	0	0.276	0.366278	0.79	157.7	42.3	8.39	5.18	792750	657861	514020		258435	227560	High	High	High	Peak Found	Peak Found	Peak Found
High	Master Protein	Q02818	Nucleobindin-1 OS=Homo sapiens OX=9606 GN=NUCB1 PE=1 SV=4	0	7.091	4	3	6	3	1	461	53.8	5.25	10.78	3	0	0.856	0.99752	31.56	123.8	76.2	3.29	2.51	3.0636e+08	2.65859e+08	2.31484e+08	2.7423e+08	2.24105e+08	2.20782e+08	High	High	Peak Found	Peak Found	High	High
High	Master Protein	Q8TB96	T-cell immunomodulatory protein OS=Homo sapiens OX=9606 GN=ITFG1 PE=1 SV=1	0	7.082	3	2	2	2	1	612	68.1	5.39	5.77	2	0	1.095	0.921198	28.84	91.1	108.9	11.06	24.6	738496	504253	453564	1.06936e+06	948065	545183	High	Peak Found	Peak Found	Peak Found	High	Peak Found
High	Master Protein	P04004	Vitronectin OS=Homo sapiens OX=9606 GN=VTN PE=1 SV=1	0	7.078	3	1	1	1	1	478	54.3	5.8	3.97	1	0	0.979	0.942129	29.03	101.1	98.9	11.39	29.74	1.75531e+06	1.54327e+06	1.12299e+06	1.69689e+06	2.01588e+06	2419642	Peak Found	Peak Found	Peak Found	Peak Found	Peak Found	High
High	Master Protein	P62306	Small nuclear ribonucleoprotein F OS=Homo sapiens OX=9606 GN=SNRPF PE=1 SV=1	0	7.076	15	1	6	1	1	86	9.7	4.67	23.63	1	0	0.677	0.96045	5.53	118.2	81.8	17.4	14.91	783910	909286	746980	766970	819504	769968	High	High	High	High	High	High
High	Master Protein	Q8TDN6	Ribosome biogenesis protein BRX1 homolog OS=Homo sapiens OX=9606 GN=BRIX1 PE=1 SV=2	0	7.033	10	2	3	2	1	353	41.4	9.92	12.55	2	0	1.886	0.514148	51.45	31.7	168.3	36.91	50.32	246525	343093		2468409	783468	2.38154e+06	Peak Found	Peak Found	Not Found	High	High	High
High	Master Protein	P09496	Clathrin light chain A OS=Homo sapiens OX=9606 GN=CLTA PE=1 SV=1	0	6.993	6	2	9	2	1	248	27.1	4.51	21.17	2	0	0.704	0.951477	10.71	121.1	78.9	8.34	6.72	5.88549e+06	5.50795e+06	5.13337e+06	6.01769e+06	5.57622e+06	4.88557e+06	High	High	High	Peak Found	High	High
High	Master Protein	P02749	Beta-2-glycoprotein 1 OS=Homo sapiens OX=9606 GN=APOH PE=1 SV=3	0	6.977	3	1	11	1	1	345	38.3	7.97	32.47	1	0	0.855	0.998704	7.96	107.8	92.2	10.57	4.51	18815359	1.39798e+07	1.13434e+07	22085680	1.71789e+07	1.55085e+07	High	High	High	High	High	High
High	Master Protein	P49321	Nuclear autoantigenic sperm protein OS=Homo sapiens OX=9606 GN=NASP PE=1 SV=2	0	6.951	3	2	3	2	1	788	85.2	4.3	7.46	2	0	0.61	0.924503	1.81	124.1	75.9	1.39	4.44	3387949	2.84094e+06	2.56734e+06	3.04404e+06	2.42815e+06	2.4998e+06	High	Peak Found	Peak Found	High	High	Peak Found
High	Master Protein	Q92466	DNA damage-binding protein 2 OS=Homo sapiens OX=9606 GN=DDB2 PE=1 SV=1	0	6.884	8	3	7	3	1	427	47.8	9.47	11.38	3	0	2.214	0.364319	14.3	52.3	147.7	17.8	0.78	1.26635e+06	784180	690462	3916724	3222288	3.01422e+06	High	Peak Found	Peak Found	High	High	High
High	Master Protein	P04114	Apolipoprotein B-100 OS=Homo sapiens OX=9606 GN=APOB PE=1 SV=2	0	6.868	0	2	4	2	1	4563	515.3	7.05	6.87	2	0	1.049	0.938179	15.15	98.3	101.7	8.88	10.08	4.43576e+06	3.04321e+06	2.95538e+06	6.79075e+06	4805549	4.30465e+06	High	Peak Found	Peak Found	High	High	High
High	Master Protein	P31321	cAMP-dependent protein kinase type I-beta regulatory subunit OS=Homo sapiens OX=9606 GN=PRKAR1B PE=1 SV=4	0	6.863	7	2	2	1	1	381	43	5.71	5.09	2	0														Not Found	Not Found	Not Found	Not Found	High	Not Found
High	Master Protein	P27449	V-type proton ATPase 16 kDa proteolipid subunit OS=Homo sapiens OX=9606 GN=ATP6V0C PE=1 SV=1	0	6.851	12	1	3	1	1	155	15.7	8.44	8.49	1	0	0.01	1.19206e-16		200		11.53		1.68585e+06	1.60031e+06	1.58419e+06				High	High	High	Not Found	Not Found	Not Found
High	Master Protein	Q15631	Translin OS=Homo sapiens OX=9606 GN=TSN PE=1 SV=1	0	6.81	7	1	5	1	1	228	26.2	6.44	18.66	1	0	0.672	0.956473	2.66	118.5	81.5	5.82	2.09	2.40382e+06	2162641	1.78808e+06	2389940	1.88877e+06	1.8652e+06	High	Peak Found	Peak Found	High	High	High
High	Master Protein	Q9NRD1	F-box only protein 6 OS=Homo sapiens OX=9606 GN=FBXO6 PE=1 SV=1	0	6.776	6	2	5	2	1	293	33.9	6.09	6.89	2	0	0.838	0.985767	7.77	60.3	139.7	78.63	57.23	1.99665e+06	467583	424624	1.91955e+06	534174	2.00627e+06	High	Peak Found	Peak Found	High	Peak Found	High
High	Master Protein	P49841	Glycogen synthase kinase-3 beta OS=Homo sapiens OX=9606 GN=GSK3B PE=1 SV=2	0	6.749	6	1	4	1	1	420	46.7	8.78	11.02	1	0	1.197	0.888731	79.48	65.8	134.2	40.12	36.45	631741	279911	239390	1.09368e+06	411544	776995	High	High	Peak Found	Peak Found	High	High
High	Master Protein	Q15493	Regucalcin OS=Homo sapiens OX=9606 GN=RGN PE=1 SV=1	0	6.747	6	1	1	1	1	299	33.2	6.25	3.18	1	0														Not Found	High	Not Found	Not Found	Not Found	Not Found
High	Master Protein	P19174	1-phosphatidylinositol 4,5-bisphosphate phosphodiesterase gamma-1 OS=Homo sapiens OX=9606 GN=PLCG1 PE=1 SV=1	0	6.739	2	2	2	2	1	1290	148.4	6.05	4.63	2	0	1.378	0.802583	15.42	86.6	113.4	11.14	1.13	888264	670883	529712	1.58497e+06	1.2632e+06	1.19284e+06	Peak Found	Peak Found	Peak Found	High	Peak Found	Peak Found
High	Master Protein	Q969Z4	Tumor necrosis factor receptor superfamily member 19L OS=Homo sapiens OX=9606 GN=RELT PE=1 SV=1	0	6.708	3	1	5	1	1	430	46.1	8.35	1.63	1	0	1.769	0.591316	44.68	72.2	127.8	50.26	14.5	109927	46168.6	32431.6	177608	117448	104124	Peak Found	Peak Found	Peak Found	High	High	High
High	Master Protein	P53611	Geranylgeranyl transferase type-2 subunit beta OS=Homo sapiens OX=9606 GN=RABGGTB PE=1 SV=2	0	6.682	3	1	5	1	1	331	36.9	5.03	13.84	1	0	0.949	0.950131	13.23	102.6	97.4	10.56	2.01	422936	383243	283541	581090	470889	430983	High	High	High	Peak Found	High	High
High	Master Protein	Q96DI7	U5 small nuclear ribonucleoprotein 40 kDa protein OS=Homo sapiens OX=9606 GN=SNRNP40 PE=1 SV=1	0	6.68	6	2	2	2	1	357	39.3	8.1	4.21	2	0	0.591	0.924503	6.39	142.5	57.5	13.72	22.08	1.30208e+06	1.29814e+06	1.27647e+06	1.31005e+06	725147	714456	High	Peak Found	High	Peak Found	Peak Found	Peak Found
High	Master Protein	Q53TN4	Cytochrome b reductase 1 OS=Homo sapiens OX=9606 GN=CYBRD1 PE=1 SV=1	0	6.672	8	2	2	2	1	286	31.6	8.76	4.37	2	0	0.01	1.19206e-16		200		3.95		9.97491e+06	7.63118e+06	6.92814e+06				High	High	Peak Found	Not Found	Not Found	Not Found
High	Master Protein	Q9BYI3	Hyccin OS=Homo sapiens OX=9606 GN=FAM126A PE=1 SV=2	0	6.664	4	2	7	2	1	521	57.6	8.16	19.02	2	0	1.899	0.52349	20.3	72.1	127.9	14.27	14.4	703279	575087	405136	2.08121e+06	1.46361e+06	1.19795e+06	High	High	High	High	High	High
High	Master Protein	P01589	Interleukin-2 receptor subunit alpha OS=Homo sapiens OX=9606 GN=IL2RA PE=1 SV=1	0	6.621	4	1	9	1	1	272	30.8	6.52	20.46	1	0	0.539	0.888388	2.75	127.7	72.3	3.89	15.42	16272205	14271418	12301225	10246637	10950408	10488079	High	High	High	High	High	High
High	Master Protein	P99999	Cytochrome c OS=Homo sapiens OX=9606 GN=CYCS PE=1 SV=2	0	6.597	17	2	4	1	1	105	11.7	9.57	8.34	2	0	0.849	0.982258	8.28	108.2	91.8	8.51	1.63	936044	904141	751990	1237782	1.01607e+06	931995	High	Peak Found	Peak Found	High	High	Peak Found
High	Master Protein	Q9NTJ5	Phosphatidylinositide phosphatase SAC1 OS=Homo sapiens OX=9606 GN=SACM1L PE=1 SV=2	0	6.594	3	2	5	2	1	587	66.9	7.12	12.24	2	0	0.01	1.19206e-16		200		7.39		1.62921e+06	1.43966e+06	1.40869e+06				High	High	High	Not Found	Not Found	Not Found
High	Master Protein	Q9BXJ4	Complement C1q tumor necrosis factor-related protein 3 OS=Homo sapiens OX=9606 GN=C1QTNF3 PE=1 SV=1	0	6.553	5	1	1	1	1	246	27	6.52	3.76	1	0														Not Found	Not Found	Not Found	High	Not Found	Not Found
High	Master Protein	P51828	Adenylate cyclase type 7 OS=Homo sapiens OX=9606 GN=ADCY7 PE=2 SV=1	0	6.55	1	1	3	1	1	1080	120.2	8.12	8.68	1	0	1.622	0.649716	27.13	86	114	19.58	16.51	360927	430393	378769	914870	1004191	748283	Peak Found	Peak Found	Peak Found	High	High	High
High	Master Protein	A0AVT1	Ubiquitin-like modifier-activating enzyme 6 OS=Homo sapiens OX=9606 GN=UBA6 PE=1 SV=1	0	6.546	1	1	7	1	1	1052	117.9	6.14	19.43	1	0	1.029	0.930581	9.69	98.9	101.1	4.86	9.06	412819	317189	279690	659039	452912	441380	Peak Found	High	High	High	High	High
High	Master Protein	P00387	NADH-cytochrome b5 reductase 3 OS=Homo sapiens OX=9606 GN=CYB5R3 PE=1 SV=3	0	6.54	7	2	7	2	1	301	34.2	7.59	9.15	2	0	0.347	0.556925	4.58	150.6	49.4	1.11	8.97	1.90103e+06	1.55374e+06	1.39181e+06	901195	850330	691867	High	High	High	Peak Found	Peak Found	Peak Found
High	Master Protein	Q9H2H8	Peptidyl-prolyl cis-trans isomerase-like 3 OS=Homo sapiens OX=9606 GN=PPIL3 PE=1 SV=1	0	6.524	20	2	4	2	1	161	18.1	6.79	9.3	2	0	0.386	0.655043	4.03	144.3	55.7		23.82	1.53783e+06			702138	911561	659927	High	High	Peak Found	Peak Found	High	Peak Found
High	Master Protein	Q9HD45	Transmembrane 9 superfamily member 3 OS=Homo sapiens OX=9606 GN=TM9SF3 PE=1 SV=2	0	6.51	3	2	12	2	1	589	67.8	7.21	18.85	2	0	0.592	0.924503	2.96	164.7	35.3	6.12	9.88	2.81723e+06	2.59711e+06	2.25992e+06	949436	761702	608369	High	High	High	High	High	High
High	Master Protein	Q13443	Disintegrin and metalloproteinase domain-containing protein 9 OS=Homo sapiens OX=9606 GN=ADAM9 PE=1 SV=1	0	6.509	1	1	2	1	1	819	90.5	7.52	6.89	1	0	1.166	0.902836	15.29	92.3	107.7	15.76	11.78	256497	167251		420434	288603		Peak Found	High	Not Found	High	Peak Found	Not Found
High	Master Protein	P53004	Biliverdin reductase A OS=Homo sapiens OX=9606 GN=BLVRA PE=1 SV=2	0	6.493	9	3	5	3	1	296	33.4	6.44	10.44	3	0	0.238	0.228045	0.68	156.4	43.6	47.05	15.76	2.89649e+06	2.08935e+06	4297039	921351	1.02405e+06	897133	High	High	High	Peak Found	Peak Found	Peak Found
High	Master Protein	Q9H299	SH3 domain-binding glutamic acid-rich-like protein 3 OS=Homo sapiens OX=9606 GN=SH3BGRL3 PE=1 SV=1	0	6.489	20	1	1	1	1	93	10.4	4.93	3.47	1	0	6.478	0.00334462	19.97	30.3	169.7	13.02	17.83	755104	612717	443777	6088327	4521934	5.98202e+06	Peak Found	Peak Found	Peak Found	High	Peak Found	Peak Found
High	Master Protein	P26951	Interleukin-3 receptor subunit alpha OS=Homo sapiens OX=9606 GN=IL3RA PE=1 SV=1	0	6.464	7	2	4	2	1	378	43.3	8.25	8.63	2	0	0.164	0.0891356	0.04	171.8	28.2	6.69		1.52224e+06	1.11387e+06	1.00825e+06	324113			High	High	High	Peak Found	Not Found	Not Found
High	Master Protein	P01042	Kininogen-1 OS=Homo sapiens OX=9606 GN=KNG1 PE=1 SV=2	0	6.458	1	1	7	1	1	644	71.9	6.81	20.17	1	0	0.697	0.946879	5.57	117.8	82.2	4.2	19.47	10668273	7999182	7.66291e+06	13673880	7755477	7.96279e+06	High	High	High	High	High	Peak Found
High	Master Protein	P49795	Regulator of G-protein signaling 19 OS=Homo sapiens OX=9606 GN=RGS19 PE=1 SV=1	0	6.451	10	1	5	1	1	217	24.6	5.62	18.46	1	0	0.528	0.891763	10.11	130.9	69.1	10.78	32.25	2877228	1.88928e+06	1.96245e+06	2.0108e+06	1.23274e+06	2.21396e+06	High	High	High	High	Peak Found	High
High	Master Protein	P19397	Leukocyte surface antigen CD53 OS=Homo sapiens OX=9606 GN=CD53 PE=1 SV=1	0	6.449	4	1	12	1	1	219	24.3	7.52	30.57	1	0	0.568	0.902836	37.74	127.3	72.7	43.12	76.81	41380612	72089204	80371290	7179145	59157478	68047964	High	High	High	High	High	High
High	Master Protein	P43250	G protein-coupled receptor kinase 6 OS=Homo sapiens OX=9606 GN=GRK6 PE=1 SV=2	0	6.435	2	1	3	1	1	576	65.9	8	8.88	1	0	100	1.19206e-16			200		12.05				891357	902024	847527	Not Found	Not Found	Not Found	High	High	High
High	Master Protein	O00506	Serine/threonine-protein kinase 25 OS=Homo sapiens OX=9606 GN=STK25 PE=1 SV=1	0	6.424	5	2	12	1	1	426	48.1	6.74	12.67	2	0	4.247	0.0462515	55.53	38.1	161.9	41.54	22.94	56651.3	28900.2	18533.2	304310	176505	154845	Peak Found	Peak Found	Peak Found	High	High	High
High	Master Protein	Q99439	Calponin-2 OS=Homo sapiens OX=9606 GN=CNN2 PE=1 SV=4	0	6.415	10	2	4	2	1	309	33.7	7.33	5.5	2	0	3.922	0.0891356	12.26	39.3	160.7	11.25	10.57	1.73688e+06	1.60576e+06	1.62387e+06	11633828	9804825	7569388	Peak Found	Peak Found	Peak Found	Peak Found	High	High
High	Master Protein	Q99460	26S proteasome non-ATPase regulatory subunit 1 OS=Homo sapiens OX=9606 GN=PSMD1 PE=1 SV=2	0	6.41	3	2	5	2	1	953	105.8	5.39	7.25	2	0	0.665	0.951477	8.75	120.1	79.9	12.76	20.94	678698	428816	468763	437746	542999	464322	High	High	High	Peak Found	Peak Found	High
High	Master Protein	Q6PJF5	Inactive rhomboid protein 2 OS=Homo sapiens OX=9606 GN=RHBDF2 PE=1 SV=2	0	6.354	3	1	1	1	1	856	96.6	8.82	4.77	1	0	100	1.19206e-16			200		43.65				570493		829893	Not Found	Not Found	Not Found	High	Not Found	Peak Found
High	Master Protein	P30046	D-dopachrome decarboxylase OS=Homo sapiens OX=9606 GN=DDT PE=1 SV=3	0	6.334	19	2	3	2	1	118	12.7	7.3	7.08	2	0	0.912	0.957772	4.77	106.3	93.7	6.74	22.19	1.95712e+06	1.80269e+06	1.63969e+06	3.88076e+06	2111946	2.15438e+06	Peak Found	Peak Found	Peak Found	High	High	High
High	Master Protein	Q9UNH7	Sorting nexin-6 OS=Homo sapiens OX=9606 GN=SNX6 PE=1 SV=1	0	6.329	4	2	4	2	1	406	46.6	6.16	5.55	2	0	0.491	0.85398	3.38	145.4	54.6	7.19	21.92	1.7623e+06	1.25537e+06	1.18448e+06	796535	961313	663187	High	High	High	Peak Found	Peak Found	Peak Found
High	Master Protein	Q9UHB6	LIM domain and actin-binding protein 1 OS=Homo sapiens OX=9606 GN=LIMA1 PE=1 SV=1	0	6.315	4	2	3	2	1	759	85.2	6.84	0	2	0	3.238	0.123045	60.74	47.6	152.4	14.74	24.55	142478	145177	142432	1.14685e+06	667533	557570	High	Peak Found	Peak Found	High	Peak Found	Peak Found
High	Master Protein	Q9H3F6	BTB/POZ domain-containing adapter for CUL3-mediated RhoA degradation protein 3 OS=Homo sapiens OX=9606 GN=KCTD10 PE=1 SV=1	0	6.309	4	1	3	1	1	313	35.4	6.34	8.37	1	0	0.853	0.980784	11.8	110.9	89.1	11.13	16.31	432314	335397	259062	536601	345246		High	High	High	Peak Found	Peak Found	Not Found
High	Master Protein	Q07866	Kinesin light chain 1 OS=Homo sapiens OX=9606 GN=KLC1 PE=1 SV=2	0	6.308	2	1	3	1	1	573	65.3	6.2	2.09	1	0	2.774	0.228588	4.88	52.9	147.1	7.3	2.28	54641.9	43364.8	45407.1		175389	171627	Peak Found	Peak Found	Peak Found	Not Found	High	High
High	Master Protein	Q13241	Natural killer cells antigen CD94 OS=Homo sapiens OX=9606 GN=KLRD1 PE=1 SV=2	0	6.294	9	1	1	1	1	179	20.5	5.27	3.14	1	0	10.788	5.99404e-05	5.16	17	183		3.88	396153			6179424	5227076	4583768	Peak Found	Not Found	Not Found	Peak Found	Peak Found	High
High	Master Protein	Q9UN86	Ras GTPase-activating protein-binding protein 2 OS=Homo sapiens OX=9606 GN=G3BP2 PE=1 SV=2	0	6.284	3	1	3	1	1	482	54.1	5.55	7.83	1	0	0.715	0.976299	8.76	118.8	81.2	13.74	9.38	426165	313892	240797	440423	308274	286168	Peak Found	High	High	Peak Found	High	Peak Found
High	Master Protein	Q13571	Lysosomal-associated transmembrane protein 5 OS=Homo sapiens OX=9606 GN=LAPTM5 PE=1 SV=1	0	6.281	6	1	3	1	1	262	29.9	8.68	10.69	1	0	0.01	1.19206e-16		200		17.45		1.12167e+06	870487	1.08789e+06				High	High	High	Not Found	Not Found	Not Found
High	Master Protein	P42229	Signal transducer and activator of transcription 5A OS=Homo sapiens OX=9606 GN=STAT5A PE=1 SV=1	0	6.277	2	1	4	1	1	794	90.6	6.39	4.23	1	0	0.802	0.9946	6.81	111	89	4.88	12.77	770396	604981	608994	892939	776101	570192	High	High	High	Peak Found	Peak Found	Peak Found
High	Master Protein	P55210	Caspase-7 OS=Homo sapiens OX=9606 GN=CASP7 PE=1 SV=1	0	6.276	5	1	4	1	1	303	34.3	6.07	9.88	1	0	2.093	0.46363	66.75	64.7	135.3	64.48	22.85	152803	68515.1	26917.4	358035	193790	195336	High	Peak Found	Peak Found	High	High	High
High	Master Protein	P58335	Anthrax toxin receptor 2 OS=Homo sapiens OX=9606 GN=ANTXR2 PE=1 SV=5	0	6.276	3	1	3	1	1	489	53.6	7.46	8.5	1	0	0.01	1.19206e-16		200		29.28		1.05602e+06	525985	497579				High	High	High	Not Found	Not Found	Not Found
High	Master Protein	Q2M389	WASH complex subunit 4 OS=Homo sapiens OX=9606 GN=WASHC4 PE=1 SV=2	0	6.271	1	1	4	1	1	1173	136.3	7.44	2.05	1	0	1.951	0.508775	9.35	67.8	132.2	9.81	2.41	161706	109123	106046	393945	325503	317517	Peak Found	Peak Found	Peak Found	High	High	High
High	Master Protein	O95498	Vascular non-inflammatory molecule 2 OS=Homo sapiens OX=9606 GN=VNN2 PE=1 SV=3	0	6.247	4	2	6	2	1	520	58.5	6.52	14.3	2	0	1.305	0.835124	16.5	87.3	112.7	2.07	3.07	1.10955e+06	880965	794481	2.05675e+06	1.57065e+06	1.55094e+06	High	Peak Found	High	High	High	High
High	Master Protein	Q92636	Protein FAN OS=Homo sapiens OX=9606 GN=NSMAF PE=1 SV=2	0	6.242	1	1	4	1	1	917	104.3	6.23	1.79	1	0	0.541	0.902836	4.64	129.8	70.2	9.42	14.95	233895	170354	144907	190735	132431	108722	High	High	High	Peak Found	Peak Found	Peak Found
High	Master Protein	P54105	Methylosome subunit pICln OS=Homo sapiens OX=9606 GN=CLNS1A PE=1 SV=1	0	6.241	5	1	1	1	1	237	26.2	4.11	3.65	1	0	0.359	0.58366	1.32	147.1	52.9	14.59	10.71	1.88306e+06	1.19841e+06	1.4477e+06	815908	809020	751672	Peak Found	High	Peak Found	Peak Found	Peak Found	Peak Found
High	Master Protein	O75608	Acyl-protein thioesterase 1 OS=Homo sapiens OX=9606 GN=LYPLA1 PE=1 SV=1	0	6.21	10	2	3	2	1	230	24.7	6.77	7.11	2	0	0.608	0.919343	10.24	122.6	77.4	5.28	9.2	7.08156e+06	6.41667e+06	5.5408e+06	5.76396e+06	5503810	5.22435e+06	High	High	Peak Found	High	Peak Found	Peak Found
High	Master Protein	P23469	Receptor-type tyrosine-protein phosphatase epsilon OS=Homo sapiens OX=9606 GN=PTPRE PE=1 SV=1	0	6.189	3	2	4	2	1	700	80.6	7.02	4.66	2	0	3.906	0.0433126	52.43	49.3	150.7	29.69	30.85	852523	373737	547821	3.44026e+06	1.48821e+06	2.4941e+06	Peak Found	Peak Found	Peak Found	High	High	High
High	Master Protein	Q9NZ08	Endoplasmic reticulum aminopeptidase 1 OS=Homo sapiens OX=9606 GN=ERAP1 PE=1 SV=3	0	6.18	2	1	4	1	1	941	107.2	6.46	5.36	1	0	0.557	0.909224	13.14	128.5	71.5	57.36	15.92	246848	92030.6	65413.5	115563	73656.1	66755.4	High	High	Peak Found	High	High	Peak Found
High	Master Protein	P34096	Ribonuclease 4 OS=Homo sapiens OX=9606 GN=RNASE4 PE=1 SV=3	0	6.162	9	1	2	1	1	147	16.8	9.03	6.63	1	0	100	1.19206e-16			200		24.77				715483	353293	515613	Not Found	Not Found	Not Found	High	Peak Found	High
High	Master Protein	Q8TEM1	Nuclear pore membrane glycoprotein 210 OS=Homo sapiens OX=9606 GN=NUP210 PE=1 SV=3	0	6.162	1	2	2	2	1	1887	205	6.81	4.47	2	0	0.117	0.0125972	0.37	179	21	12.16	40.79	465178	310933	281398	121865	50287.9	49760.1	Peak Found	High	Peak Found	Peak Found	Peak Found	Peak Found
High	Master Protein	P13598	Intercellular adhesion molecule 2 OS=Homo sapiens OX=9606 GN=ICAM2 PE=1 SV=2	0	6.122	7	2	7	2	1	275	30.6	7.43	19.82	2	0	0.857	0.9946	12.34	97.3	102.7	2.78	6.3	4.74385e+06	3.75192e+06	3346335	6.49096e+06	5.97175e+06	5390722	High	High	High	High	High	High
High	Master Protein	Q6UWP8	Suprabasin OS=Homo sapiens OX=9606 GN=SBSN PE=1 SV=2	0	6.106	6	1	2	1	1	590	60.5	7.01	5.25	1	0	0.565	0.916399	7.59	122.1	77.9	14.44	17.42	90413.2	86737.4	59570.1	86820	50262.1	64143.4	Peak Found	High	High	Peak Found	Peak Found	Peak Found
High	Master Protein	O94776	Metastasis-associated protein MTA2 OS=Homo sapiens OX=9606 GN=MTA2 PE=1 SV=1	0	6.105	2	1	3	1	1	668	75	9.66	7.47	1	0	0.78	0.99653	13.87	105.3	94.7	11.77	13.19	471064	329100	280145	416242	431016	403557	Peak Found	Peak Found	High	Peak Found	High	High
High	Master Protein	Q9UKG1	DCC-interacting protein 13-alpha OS=Homo sapiens OX=9606 GN=APPL1 PE=1 SV=1	0	6.1	4	2	4	2	1	709	79.6	5.41	7.81	2	0	0.933	0.954225	6.87	96.8	103.2	1.72	35.73	757253		578495	1.18059e+06	836825	1.50335e+06	High	Not Found	Peak Found	High	High	High
High	Master Protein	P63027	Vesicle-associated membrane protein 2 OS=Homo sapiens OX=9606 GN=VAMP2 PE=1 SV=3	0	6.099	15	1	3	1	1	116	12.7	8.13	10.57	1	0	1.13	0.902836	17.91	93.9	106.1	8.78	18.03		474826	383330		824297	604308	High	High	Peak Found	Not Found	High	Peak Found
High	Master Protein	O75223	Gamma-glutamylcyclotransferase OS=Homo sapiens OX=9606 GN=GGCT PE=1 SV=1	0	6.087	11	2	2	2	1	188	21	5.14	4.03	2	0	0.338	0.547722	1.84	85.9	114.1	103.17	7.57	479626	604561	2.44913e+06		1.09482e+06	1154534	Peak Found	Peak Found	High	Not Found	Peak Found	High
High	Master Protein	P57075	Ubiquitin-associated and SH3 domain-containing protein A OS=Homo sapiens OX=9606 GN=UBASH3A PE=1 SV=1	0	6.084	3	2	2	2	1	661	74.1	7.66	2.48	2	0	0.01	1.19206e-16		200		10.49		793131	532588	583162				Peak Found	High	High	Not Found	Not Found	Not Found
High	Master Protein	P49711	Transcriptional repressor CTCF OS=Homo sapiens OX=9606 GN=CTCF PE=1 SV=1	0	6.078	1	1	3	1	1	727	82.7	6.96	10.21	1	0	3.757	0.0697927	16.64	42	158		22.59	157933			1163081	695931	585345	Peak Found	Not Found	Not Found	High	High	High
High	Master Protein	Q9UNM6	26S proteasome non-ATPase regulatory subunit 13 OS=Homo sapiens OX=9606 GN=PSMD13 PE=1 SV=2	0	6.074	7	3	4	3	1	376	42.9	5.81	6.04	3	0	0.678	0.942409	5.61	117.8	82.2	25.2	8.48	3.33958e+06	4.58244e+06	3633338	4.91178e+06	3.72381e+06	4.17067e+06	Peak Found	High	High	High	Peak Found	Peak Found
[truncated: 369 more rows]

## Sheet: S2-Results Welch t-test
Significantly higher abundant in MOTN-1 (Strict)							Significantly higher abundant in MOTN-1 (Moderate)							Significantly higher abundant in NKL (Moderate)							Significantly higher abundant in NKL (Strict)							Not significant/no biologically relevant FC								Exclusively identified in MOTN-1							Exclusively identified in NKL
[truncated: 726 more rows]

[truncated: 3 more sheets: S3-Fisher exact test, S4-1D Annotation enrichment, S5-Fisher exact test]
